# Supplementary material for: LRRTM2 controls presynapse nano-organization and AMPA receptor sub-positioning through Neurexin-binding interface
Source: Nat Commun. 2024 Oct 11;15:8807. doi: 10.1038/s41467-024-53090-y (PMC11470055; doi:10.1038/s41467-024-53090-y)
Supplement: Supplementary file 4 — Source Data [file 41467_2024_53090_MOESM4_ESM.xlsx]

## Sheet: Fig. 1d
	1d
	LRRTM2 density (clusters/µm)				% post-synaptic colocalization
	WT	ΔC	ΔLRR		WT	ΔC	ΔLRR
	0.432308	0.389268	0.34383		70	62.5	71.4286
	0.72755	0.515576	0.480396		53.8462	52.1739	62.5
	1.04006	0.43781	0.493641		41.1765	45.4545	64
	0.772272	0.535733	0.423779		42.4242	32.2581	29.1667
	0.626972	0.521579	0.677191		68.75	52.381	72.2222
	0.879002	0.477766	0.757203		79.4118	57.6923	91.8919
	0.788166	0.478017	0.603757		81.4815	20	76
	0.725218	0.343888	0.571259		53.8462	27.2727	57.6923
	0.882438	0.194034	1.09906		88	8	69.2308
	0.933641	0.466674	0.907334		40.7407	22.2222	77.5
	1.01228	0.527964			90.9091	31.8182
	1.02603	0.448375			69.2308	36.8421
	0.523615	0.389268			78.9474	37.931
	0.963512	0.459574			90	74.0741
	0.900055	0.616415			47.0588	77.7778
	0.710314	0.764035			87.5	14.2857
	0.575879	0.411785			89.2857	46.6667
	0.729995				46.5116

## Sheet: Fig. 1f
	1f
	WT	ΔECEV	YACA		WT	ΔECEV	YACA
	0.493924	0.384652	0.456603		0.444532	0.369857	0.350062
	0.753725	0.672271	0.755719		0.616684	0.7015	0.587781
	0.914606	0.444039	1.00884		0.675066	0.444039	0.795708
	0.996794	0.655216	0.611844		1.02844	0.556934	0.720617
	1.13592	0.715075	0.49474		0.768929	0.847497	0.561597
	0.842735	0.560808	0.395804		0.874536	0.582377	0.791607
	0.482008	0.354372	0.669564		0.699689	0.310076	0.522586
	0.794867	0.577512	0.620784		0.642658	0.561903	0.666768
	0.824782	0.595899	1.1094		0.824782	0.527141	0.716489
	0.865793	0.420854	0.613099		0.865793	0.465946	0.543031
	0.893928				0.692794

## Sheet: Fig. 2c
	2c
	time (s)	WT			dC			dECEV			YACA
	0.02	0.0100361	0.00013839	7115	0.0108871	0.00013698	7825	0.00919394	0.00012153	7778	0.010585	0.00012611	9811
	0.04	0.0121502	0.00020203	7115	0.0138246	0.00020196	7825	0.0111969	0.00017863	7778	0.0133003	0.00019208	9811
	0.06	0.0137279	0.00026293	7115	0.0161372	0.0002651	7825	0.0126805	0.00023107	7778	0.0152488	0.00025002	9811
	0.08	0.0149439	0.00031165	7115	0.0181634	0.00032831	7825	0.0138137	0.0002788	7778	0.0169215	0.00030837	9811
	0.1	0.015974	0.0003531	7115	0.0200295	0.00039412	7825	0.0149687	0.00033386	7778	0.0185596	0.00036644	9811
	0.12	0.0171883	0.00041146	7115	0.0217793	0.00046505	7825	0.0160235	0.00038914	7778	0.0199441	0.00042044	9811
	0.14	0.0182725	0.00046956	7115	0.0236752	0.00054453	7825	0.0171993	0.00045022	7778	0.0213709	0.00048852	9811
	0.16	0.0195024	0.00054027	7115	0.0253807	0.00062269	7825	0.018341	0.00051423	7778	0.0228343	0.00056047	9811
	0.18	0.0209053	0.00062198	7115	0.0272671	0.00072734	7825	0.01963	0.00058889	7778	0.0247126	0.00066313	9811
	0.2	0.0215172	0.00070409	6482	0.0284367	0.00079447	7109	0.0204366	0.00066834	7054	0.0254069	0.00073855	8835
	0.22	0.0218976	0.00078345	5920	0.0295247	0.00083654	6478	0.0207812	0.00071913	6457	0.0250022	0.00072789	8033
	0.24	0.0217734	0.00080299	5477	0.0304616	0.00092385	5903	0.0207406	0.00077876	5939	0.0259336	0.00082803	7404
	0.26	0.0210816	0.00078379	5053	0.031461	0.00102798	5471	0.0205318	0.00083598	5505	0.0265684	0.00091972	6869
	0.28	0.0209788	0.00082809	4722	0.0324285	0.00114548	5071	0.0207209	0.00087353	5150	0.0266527	0.00094232	6362
	0.3	0.0207107	0.00084664	4445	0.0332351	0.00121864	4700	0.0207849	0.00092066	4791	0.0270629	0.00101993	5976
	0.32	0.020728	0.00088376	4210	0.0344453	0.00134593	4371	0.0207969	0.00095674	4515	0.0266796	0.00102797	5589
	0.34	0.0207358	0.00093257	3949	0.0355152	0.00149766	4101	0.0211827	0.0009809	4258	0.0275866	0.00110953	5234
	0.36	0.021043	0.00101556	3772	0.0353886	0.00142085	3869	0.0221577	0.00111258	4014	0.0274734	0.00110693	4959
	0.38	0.0208354	0.00108204	3568	0.0360186	0.00148789	3653	0.0216638	0.0011231	3808	0.0280503	0.0011536	4700
	0.4	0.0206525	0.00111289	3416	0.0363727	0.00153743	3455	0.0219487	0.00116887	3618	0.0285272	0.00120037	4425
	0.42	0.0209059	0.00120163	3261	0.0375214	0.00169468	3282	0.0227327	0.00129744	3433	0.0274993	0.00106665	4195
	0.44	0.0213545	0.00129986	3110	0.0379444	0.00180336	3111	0.0224746	0.00129663	3267	0.0268325	0.00098573	3993
	0.46	0.0217133	0.00142546	2980	0.0398452	0.00201221	2985	0.0231254	0.00136472	3127	0.0265945	0.00097777	3829
	0.48	0.0216308	0.00149789	2868	0.0398182	0.00213945	2839	0.0241386	0.0014537	3020	0.0270003	0.00102462	3668
	0.5	0.0219818	0.00161745	2771	0.0397169	0.00211022	2711	0.0249311	0.00161769	2900	0.0266655	0.00105435	3530
	0.52	0.0219453	0.00162834	2665	0.0415846	0.0023049	2613	0.0253053	0.00171771	2793	0.0277381	0.00114056	3416
	0.54	0.0225529	0.00172514	2569	0.0423651	0.00246596	2514	0.0240544	0.0013899	2655	0.0282255	0.00120694	3299
	0.56	0.0226206	0.00178298	2486	0.042619	0.00258482	2427	0.0243208	0.00150029	2560	0.0279716	0.00126409	3166
	0.58	0.0208202	0.00123694	2403	0.0441361	0.0027548	2346	0.0236382	0.00149629	2456	0.0280302	0.00132343	3063
	0.6	0.0203083	0.00119235	2316	0.0452822	0.00290963	2258	0.024073	0.00163876	2385	0.026898	0.00125576	2945
	0.62	0.0205305	0.0012628	2227	0.0459417	0.00306354	2166	0.0246426	0.00179141	2326	0.0270482	0.00126145	2857
	0.64	0.0209712	0.00132307	2162	0.0451274	0.00319297	2092	0.0243114	0.00170234	2256	0.027077	0.00131133	2768
	0.66	0.0208724	0.00131961	2088	0.0465323	0.00336742	2027	0.025456	0.00187071	2183	0.0278026	0.00138882	2671
	0.68	0.021206	0.00139284	2022	0.0480183	0.00359323	1952	0.0259337	0.00198776	2130	0.0283632	0.00147054	2586
	0.7	0.0222014	0.0015193	1974	0.0481889	0.00385268	1897	0.0237312	0.00183611	2066	0.0291804	0.00155935	2526
	0.72	0.0216854	0.001557	1912	0.0463359	0.00332918	1830	0.0247957	0.00197283	2011	0.0300403	0.00170068	2457
	0.74	0.0221467	0.00166377	1862	0.0467156	0.00346085	1771	0.0251632	0.0021089	1953	0.0304176	0.00173782	2390
	0.76	0.0208836	0.00157346	1811	0.0489439	0.00376139	1705	0.0253957	0.00205809	1911	0.0310729	0.00188571	2327
	0.78	0.0208836	0.00163941	1759	0.0505118	0.00405561	1666	0.0254858	0.00211541	1852	0.0302794	0.00178807	2271
	0.8	0.0209098	0.00170408	1728	0.0529731	0.00444796	1621	0.0246505	0.0019196	1798	0.0305611	0.00185447	2232
	0.82	0.0213094	0.00181113	1679	0.0535012	0.00468794	1587	0.0224438	0.0015322	1752	0.0310253	0.00192985	2174
	0.84	0.0213436	0.00189552	1641	0.0537235	0.00485264	1548	0.0230989	0.0015973	1704	0.0315621	0.00198877	2125
	0.86	0.0207702	0.00190772	1604	0.0536311	0.00470139	1514	0.0226343	0.00161392	1656	0.0321031	0.00207598	2090
	0.88	0.020611	0.00199654	1561	0.0521457	0.00471935	1476	0.0229091	0.00166332	1616	0.0322428	0.0021478	2035
	0.9	0.0213515	0.00214604	1530	0.0519553	0.00470226	1438	0.0231627	0.00172655	1589	0.0329153	0.00224268	1969
	0.92	0.0209412	0.00215321	1501	0.0511376	0.0047146	1402	0.0232014	0.00180768	1559	0.0335558	0.00233723	1918
	0.94	0.0212842	0.00227183	1473	0.0508724	0.00475589	1373	0.0232635	0.00182797	1532	0.034378	0.00244948	1874
	0.96	0.0209587	0.00233873	1434	0.0527561	0.00499046	1347	0.0234603	0.00188846	1499	0.0333664	0.00238869	1820
	0.98	0.0213447	0.00246357	1402	0.0541699	0.00523765	1315	0.024037	0.00197975	1463	0.032932	0.00225879	1783
	1	0.0217036	0.002638	1364	0.0548176	0.00547158	1287	0.0236172	0.00200394	1429	0.0323108	0.00228668	1741
	1.02	0.0226061	0.00290771	1333	0.0545871	0.00566941	1257	0.0232919	0.00201096	1401	0.0324793	0.00237244	1697
	1.04	0.0218253	0.00288066	1308	0.0550747	0.00609348	1220	0.0240469	0.00212906	1371	0.0337475	0.00252173	1656
	1.06	0.0210005	0.00295387	1284	0.056364	0.00651448	1193	0.0237672	0.00214652	1343	0.0331836	0.00254571	1620
	1.08	0.0216327	0.00311582	1263	0.0566209	0.00687243	1170	0.0242379	0.00218998	1314	0.0333175	0.00261018	1594
	1.1	0.0218596	0.00332073	1228	0.0570534	0.00730219	1145	0.0246114	0.00222956	1291	0.0337466	0.00268719	1568
	1.12	0.0221417	0.00348185	1206	0.0544966	0.00726672	1123	0.0248904	0.00231741	1267	0.0340404	0.00276565	1541
	1.14	0.0223291	0.00365052	1185	0.0530423	0.00720893	1103	0.0258657	0.00250311	1244	0.034628	0.00285238	1517
	1.16	0.0230497	0.00385979	1165	0.0544105	0.00756806	1080	0.0245979	0.00214308	1218	0.035253	0.00291116	1494
	1.18	0.0229169	0.0039993	1149	0.0537169	0.00822512	1053	0.025261	0.00224728	1200	0.0357492	0.00299196	1461
	1.2	0.0228172	0.00416141	1131	0.0551011	0.00887281	1031	0.0249891	0.0021937	1178	0.0365305	0.00306702	1439

## Sheet: Fig. 2d
	2d
	WT	dC	dECEV	YACA
	0.0110971	0.0657815	0.0148577	0.00658061
	0.00637677	0.0153009	0.01287	0.0226568
	0.0112568	0.00692414	0.00609534	0.00713572
	0.020954	0.0149881	0.0144399	0.00860582
	0.0221593	0.0229918	0.0162602	0.0187948
	0.0735568	0.0259051	0.0206057	0.0591483
	0.0110956	0.0113113	0.260581	0.0443208
	0.0061742	0.00551032	0.0342384	0.00505517
	0.0114006	0.102902	0.0440354	0.0981699
	0.104516	0.0226678	0.0070161	0.0184274
	0.00756127	0.0976754	0.148006	0.00792483
	0.00830491	0.00697911	0.00596302	0.45713
	0.00504461	0.00819981	0.00935327	0.0123241
	0.273151	0.0155518	0.0149665	0.00546523
	0.0121395	0.0102279	0.00551618	0.0128176
	0.0722645	0.0212424	0.00843706	0.0134484
	0.0178162	0.0102661	0.0112621	0.00629683
	0.0134666	0.0249147	0.0076377	0.0162774
	0.0124781	0.0507053	0.00993441	0.00729983
	0.00636289	0.0180865	0.00736909	0.0319102
	0.00665678	0.0261077	0.00668092	0.0162563
	0.00505597	0.0333536	0.00897121	0.0912726
	0.00781617	0.171719	0.00701197	0.0590695
	0.211279	0.170983	0.0111744	0.151589
	0.0701802	0.538646	0.0337284	0.015535
	0.00596377	0.00620929	0.00986721	0.0259328
	0.0169851	0.0398234	0.0230211	0.056177
	0.134921	0.0154299	0.0148303	0.00794769
	0.0173224	0.0139233	0.00840469	0.141814
	0.102097	0.149213	0.00710159	0.00884141
	0.0104876	0.0922014	0.00535316	0.0180981
	0.00881024	0.038372	0.00811132	0.086832
	0.014072	0.00707848	0.0974444	0.00676597
	0.0739686	0.110105	1.06709	0.188924
	0.00585884	0.276539	0.00730479	0.00923646
	0.0174574	0.00751618	0.0640833	0.00548709
	0.0241141	0.0700045	0.00685483	0.00724198
	0.0298409	0.0181107	0.00994672	0.0523857
	0.00584422	0.00621082	0.00520212	0.0227998
	0.00781758	0.0141888	0.0113922	0.0450552
	0.00826038	0.0707471	0.00574679	0.00585902
	0.028172	0.0188853	0.00516682	0.0274554
	0.00929198	0.00549854	0.0141004	0.0345381
	0.00720304	0.0178092	0.00855075	0.0384867
	0.00684105	0.0109075	0.00744453	0.0151325
	0.00647077	0.388457	0.0301195	0.00796032
	0.044168	0.0197247	0.0159465	0.0357496
	0.00785929	0.00664118	0.0116785	0.0118643
	0.0130759	0.160847	0.0114747	0.0222896
	0.00527288	0.0283927	0.00780915	0.102839
	0.0191318	0.0206032	0.00968816	0.0124835
	0.00558165	0.128665	0.0160023	0.0296145
	0.00966928	0.0238214	0.025528	0.0674271
	0.00679595	0.112473	0.00924127	0.00827937
	0.633715	0.0111191	0.0105645	0.0429161
	0.0424978	0.239878	0.0120902	0.00651421
	0.0141241	0.031324	0.00749028	0.181048
	0.00738348	0.00749477	0.00696373	0.0147776
	0.00921366	0.0450082	0.00995677	0.0270198
	0.0616903	0.00553677	0.0115347	0.087317
	0.00618831	0.139067	0.401354	0.00655962
	0.00563711	0.0200053	0.0197615	0.0274388
	0.0135024	0.226193	0.806247	0.0183627
	0.00549125	0.0114962	0.00756365	0.0742717
	0.0103355	0.0183282	0.100218	0.00578282
	0.00836475	0.238179	0.00595397	0.137096
	0.0139347	0.00686099	0.0121591	0.0165302
	0.0279498	0.255383	0.0133156	0.00910918
	0.0161253	0.00745446	0.0244683	0.00540375
	0.00722493	0.0107939	0.0382147	0.110124
	0.0229623	0.00638165	0.00971451	0.015751
	0.0117266	0.00608046	0.066648	0.00516679
	0.0265148	0.0148953	0.0137555	0.0392648
	0.00941832	0.273859	0.0179319	0.00879488
	0.00611225	0.0223823	0.0149477	0.0110434
	0.00949346	0.0213645	0.381245	0.00948157
	0.0282321	0.16075	0.0075705	0.0130837
	0.0153981	0.0102755	0.0229728	0.00514638
	0.00575225	0.033554	0.00769382	0.0152564
	0.00544147	0.0163574	0.0396587	0.0175173
	0.00783455	0.0123572	0.0159358	0.0513799
	0.00515778	0.0488212	0.0192448	0.00878974
	0.0167438	0.0265268	0.00952912	0.00543447
	0.0382554	0.00860226	0.0113577	0.00664344
	0.00845752	0.0345757	0.0470301	0.00679245
	0.00937851	0.00755173	0.00620616	0.0307656
	0.0439504	0.0704495	0.0577366	0.0128046
	0.0199291	0.00946606	0.00575768	0.0211895
	0.0089313	0.00595059	0.0098678	0.0178396
	0.0146805	0.0148929	0.00767652	0.138725
	0.0124448	0.0175391	0.00798224	0.00559485
	0.0670814	0.033717	0.0135564	0.0121737
	0.020396	0.208087	0.0334723	0.0315851
	0.00518148	0.195459	0.098519	0.00531352
	0.0315149	0.0269116	0.257063	0.052394
	0.418254	0.08167	0.0108406	0.0089253
	0.0060039	0.01551	0.0203166	0.0131505
	0.0142617	0.35879	0.00651254	0.022188
	0.0109842	0.0351784	0.0111317	0.00607707
	0.0142237	0.00654066	0.0169307	0.0240609
	0.0657714	0.0643764	0.014878	0.0184589
	0.00859487	0.00901608	0.00988623	0.0183702
	0.00544077	0.0287127	0.00545708	0.00970002
	0.0481903	0.0267528	0.00557644	0.00534157
	0.0422601	0.00526553	0.0668843	0.0224438
	0.00599877	0.0280826	0.00668893	0.0102968
	0.826945	0.00600846	0.00961804	0.016514
	0.232522	0.00692523	0.0622185	0.0244533
	0.390762	0.0136409	0.0109488	0.00850859
	0.0710822	0.0151119	0.05742	0.02403
	0.0268636	0.00517508	0.0094005	0.00922376
	0.0078249	0.0172656	0.0135129	0.0289817
	0.0922104	0.00694889	0.0371578	0.0389454
	0.0859285	0.0167934	0.01612	0.0151933
	0.029061	0.0130978	0.0587529	0.247399
	0.116472	0.0132168	0.0261863	0.289999
	0.0102274	0.00853023	0.00794592	0.0211804
	0.0707066	0.00661879	0.00726419	0.00933765
	0.00973355	0.011567	0.00524847	0.00686141
	0.00644962	0.0157034	0.0135872	0.0119348
	0.00713175	0.0161356	0.103497	0.00605325
	0.0245614	0.0184114	0.0436866	0.0266953
	0.00819016	0.270577	0.00937186	0.00902408
	0.0100707	0.0108474	0.012278	0.0131192
	0.0679948	0.532974	0.016726	0.0599768
	0.103994	0.0254988	0.00646248	0.0107894
	0.0160118	0.0305931	0.0140056	0.00796807
	0.0102915	0.0545473	0.02432	0.116996
	0.00638095	0.00740196	0.0111465	0.00503462
	0.00694009	0.00955812	0.607234	0.00554785
	0.0741934	0.00988775	0.0815367	0.0087435
	0.0189143	0.00638882	0.0169545	0.00692282
	0.154641	0.00754977	0.0100746	0.122896
	0.0104249	0.00581815	0.00966887	0.00616433
	0.231298	0.00604829	0.0552387	0.00621635
	0.0113656	0.00843044	0.0259682	0.131454
	0.0272731	0.010769	0.0233	0.178979
	0.00521782	0.0185674	0.00774467	0.00752273
	0.0107919	0.00523166	0.00881856	0.00863536
	0.00625898	0.00688819	0.0135491	0.00867153
	0.0190686	0.0174352	0.00604907	0.00723629
	0.00627103	0.0355091	0.00902948	0.00730354
	0.105583	0.00731791	0.0740114	0.0133643
	0.00605039	0.00710863	0.115586	0.129205
	0.0080191	0.111546	0.0230393	0.00829822
	0.00753017	0.107245	0.00611322	0.00637412
	0.0215509	0.087522	0.0644187	0.0241439
	0.0172701	0.0197717	0.0425604	0.0338329
	0.0319623	0.0258832	0.0928598	0.00787706
	0.0352151	0.400123	0.0408194	0.0171406
	0.00580661	0.0134687	0.167624	0.0104848
	0.0143193	0.0299768	0.0110542	0.0200639
	0.135347	0.0519821	0.0434644	0.0304093
	0.0796316	0.00589158	0.0330169	0.0100193
	0.00500486	0.0264928	0.0941293	0.038826
	0.0162197	0.019463	0.0331716	0.0259798
	0.0299218	0.446859	0.0349297	0.0102533
	0.00545614	0.0125436	0.0380284	0.00752068
	0.00705692	0.00699201	0.00624167	0.0232629
	0.101627	0.0128752	0.00850563	0.00567956
	0.0125191	0.0159962	0.0467303	0.00653722
	0.0153908	0.00765046	0.0281391	0.00707168
	0.143959	0.394657	0.00523421	0.0644214
	0.0106344	0.0399302	0.0247232	0.0516902
	0.024512	0.0108705	0.210658	0.00681925
	0.0119042	0.0120208	0.00724962	0.10315
	0.0211604	0.273997	0.192203	0.0261216
	0.00615737	0.00893087	0.00541746	0.00687789
	0.133923	0.00907575	0.0538048	0.00705931
	0.00695477	0.0124161	0.0120333	0.00796005
	0.0148273	0.14203	0.385132	0.277368
	0.119959	0.00778433	0.0312111	0.0178382
	0.127393	0.0161236	0.0514253	0.0157343
	0.00758872	0.351424	0.0098346	0.0170076
	0.00588029	0.0133599	0.013518	0.018092
	0.0060164	0.00807026	0.0711719	0.203937
	0.00832391	0.0383919	0.0117677	0.00723113
	0.00762145	0.0558878	0.00927953	0.194115
	0.0135479	0.0333339	0.00790397	0.00642698
	0.00635863	0.108447	0.0514877	0.0157491
	0.00944528	0.00714228	0.0742116	0.0282314
	0.0173949	0.119696	0.384661	0.0114464
	0.140601	0.044464	0.0330255	0.00516395
	0.0131783	0.118154	0.0206693	0.0280569
	0.0338061	0.0295666	0.0201962	0.00877309
	0.122316	0.00523725	0.00759832	0.0239949
	0.0104333	0.0453726	0.0832218	0.0176067
	0.0931056	0.00851	0.00949222	0.0081737
	0.034896	0.00878001	0.0570751	0.00945864
	0.0262729	0.0197532	0.00604293	0.00586163
	0.397221	0.0832254	0.00979138	0.00707986
	0.17457	0.0123749	0.0136613	0.245128
	0.156408	0.0390255	0.0203345	0.0101469
	0.363877	0.0199865	0.00754924	0.0495691
	0.00576216	0.00748823	0.055112	0.0149127
	0.397758	0.00864275	0.00825155	0.0357969
	0.00700699	0.0628688	0.00684922	0.0865077
	0.0189603	0.030079	0.190333	0.194396
	0.00599605	0.00673841	0.00529267	0.00736758
	0.253958	0.0213093	0.0156039	0.0123096
	0.147866	0.0205406	0.0184202	0.00786713
	0.0132499	0.0256942	0.042673	0.0441694
	0.0265011	0.287958	0.0632848	0.0103983
	0.0911598	0.405937	0.00651541	0.00979866
	0.0493469	0.0116994	0.0118901	0.00578855
	0.131988	0.0209934	0.00863543	0.0139678
	0.0922499	0.119151	0.0227633	0.00547435
	0.368894	0.00607899	0.00804805	0.00960023
	0.165871	0.0273076	0.0135486	0.0157472
	0.00746575	0.00893481	0.00835403	0.0099626
	0.0767706	0.00535466	0.00631709	0.00641145
	0.00637072	0.021792	0.158691	0.460708
	0.00556008	0.0149049	0.00550527	0.0396503
	0.0405897	0.0116654	0.0278542	0.00691201
	0.00758512	0.00690016	0.00701213	0.139715
	0.0130055	0.0298053	0.0616589	0.0088429
	0.00755021	0.0110104	0.507482	0.070759
	0.01286	0.0119104	0.00627593	0.0436195
	0.106479	0.0264672	0.0360583	0.0091343
	0.00878784	0.0166388	0.0147049	0.0205164
	0.151325	0.0069826	0.0175419	0.0897603
	0.036671	0.00812267	0.00796236	0.00863098
	0.00785394	0.00787579	0.022161	0.0345615
	0.00634931	0.0706311	0.0138765	0.0175624
	0.19932	0.303645	0.0993511	0.00707116
	0.00852681	0.0199005	0.411039	0.00500457
	0.0127275	0.0113858	0.223303	0.0153156
	0.0127317	0.0225641	0.00520171	0.021903
	0.00546531	0.0247644	0.12641	0.0917331
	0.333952	0.0222395	0.0104499	0.748977
	0.0268954	0.0421075	0.24765	0.0064308
	0.00979858	0.0541946	0.00675381	0.00633298
	0.0080116	0.0167855	0.00675146	0.0150941
	0.0300414	0.00818002	0.00785154	0.00854517
	0.246227	0.0287203	0.247328	0.0530401
	0.0394561	0.00710839	0.0106912	0.0363688
	0.0169518	0.0360671	0.415131	0.0838982
	0.00854338	0.0128677	0.00926809	0.0740071
	0.0755038	0.00569311	0.00669666	0.0644895
	0.130952	0.0293553	0.0560979	0.0208217
	0.142711	0.199073	0.007676	0.0177465
	0.0180033	0.0127777	0.0074381	0.141833
	0.135007	0.0236434	0.00944547	0.0198378
	0.123311	0.0225427	0.0840182	0.0234989
	0.0578906	0.00966446	0.0057425	0.0107561
	0.00501258	0.0362759	0.055046	0.00519317
	0.0211579	0.00658824	0.0600824	0.0576412
	0.0487568	0.0507955	0.0949063	0.0231505
	0.00610973	0.0513215	0.145868	0.100047
	0.0157929	0.00600878	0.00519702	0.0601518
	0.0497655	0.0967774	0.124055	0.00518851
	0.0840365	0.0220314	0.123371	0.0139395
	0.190104	0.04052	0.044096	0.00915503
	0.00710007	0.00744091	0.00536543	0.030527
	0.00536416	0.00822581	0.0077288	0.0547889
	0.111254	0.0222507	0.00605935	0.0053691
	0.247249	0.0097831	0.0084354	0.0178909
	0.00763858	0.0227476	0.00794986	0.0138377
	0.0083257	0.00999804	0.0594416	0.00810896
	0.0214209	0.00624976	0.00940143	0.0626574
	0.106647	0.00710988	0.00671231	0.0177963
	0.0118522	0.21546	0.0387758	0.00648631
	0.110765	0.00869882	0.0116567	0.0615409
	0.0102059	0.0179924	0.0483975	0.102038
	0.122046	0.00835808	0.00724435	0.027414
	0.00755487	0.0171644	0.0114209	0.0324598
	0.00823608	0.0291086	0.023569	0.00907016
	0.0140332	0.0590755	0.0246022	0.0296492
	0.0683658	0.0256773	0.0199592	0.0122568
	0.0144326	0.00931153	0.0291727	0.0122408
	0.0359656	0.00740047	0.00660421	0.00694778
	0.0524907	0.0153077	0.00571882	0.00830886
	0.0194337	0.0286729	0.0108359	0.0164184
	0.00919476	0.0236505	0.00663623	0.00687797
	0.0121444	0.00544812	0.293568	0.00552839
	0.00589138	0.023575	0.00590094	0.020391
	0.00705235	1.12738	0.0126889	0.00559514
	0.318076	0.0579702	0.0788479	0.125254
	0.00544922	0.0212476	0.0142577	0.0363729
	0.114847	0.0483481	0.00826274	0.0108255
	0.0948759	0.109833	0.0114578	0.0702833
	0.0056524	0.00769832	0.0144618	0.0111768
	0.0716999	0.0213836	0.00756197	0.00846237
	0.0138739	0.00912367	0.00736213	0.00501607
	0.0450763	0.00683055	0.00513446	0.0102798
	0.00696915	0.012872	0.0202299	0.00725728
	0.0713761	0.0536171	0.0336546	0.00869836
	0.0140735	0.00563788	0.0101097	0.0179314
	0.190432	0.00712013	0.00900961	0.36799
	0.0213596	0.00612623	0.0200237	0.00678303
	0.0253385	0.00726463	0.011802	0.00593879
	0.0234212	0.0307997	0.654104	0.0176497
	0.00823583	0.00507662	0.00865276	0.0994043
	0.01218	0.492007	0.0101638	0.0148737
	0.0842297	0.010222	0.020546	0.271293
	0.066479	0.0114878	0.00925188	0.00969391
	0.109641	0.0076916	0.0113158	0.496687
	0.0358506	0.0169792	0.0938987	0.122115
	0.0631691	0.0915864	0.113543	0.0332351
	0.0297063	0.342075	0.0104497	0.0589549
	0.005162	0.0336153	0.0115714	0.0217065
	0.00718635	0.027893	0.00602146	0.0232599
	0.00694899	0.0485038	0.0924414	0.0075378
	0.0151842	0.0108923	0.0786699	0.00831434
	0.0190398	0.0140039	0.259302	0.00621715
	0.0173169	0.0401874	0.153777	0.00641561
	0.013092	0.0201972	0.0102867	0.167415
	0.0183704	0.00618982	0.0103896	0.0190717
	0.589319	0.0247822	0.156527	0.00730942
	0.00566538	0.00588945	0.0149056	0.175682
	0.00623083	0.00848232	0.00805096	0.115629
	0.0232031	0.0167013	0.0741737	0.028027
	0.0196853	0.268263	0.0233043	0.00717676
	0.0230159	0.0387229	0.0138145	0.00887591
	0.0055543	0.00510836	0.00982664	0.16673
	0.0127517	0.107383	0.00589983	0.0172583
	0.0152615	0.98709	0.140266	0.131505
	0.0447734	0.0149956	0.101225	0.373901
	0.00673529	0.0782274	0.0443847	0.38422
	0.0322697	0.025869	0.0219013	0.0160032
	0.00616343	0.0103839	0.0183188	0.00805859
	0.00968369	0.0342888	0.00790637	0.0105422
	0.00892028	0.00633155	0.00803886	0.0308678
	0.184835	0.0109039	0.027277	0.0142106
	0.0128955	0.00769733	0.177359	0.0081621
	0.560971	0.00752441	0.00692664	0.00984319
	0.0112313	0.0166276	0.0149025	0.0573221
	0.211313	0.054501	0.00614335	0.0210164
	0.0238166	0.00536852	0.01229	0.406693
	0.00649662	0.0129581	0.00517384	0.0163754
	0.0202056	0.0437325	0.0064855	0.181005
	0.0264003	0.213083	0.00576888	0.401473
	0.0088411	0.00799434	0.0194376	0.521739
	0.132914	0.0164842	0.00762201	0.288851
	0.043047	0.20363	0.00551826	0.0122636
	0.0100514	0.00618351	0.0519003	0.042236
	0.130041	0.0170426	0.00908228	0.0679302
	0.15283	0.0352855	0.0640104	0.0344639
	0.47608	0.00741413	0.112258	0.00526119
	0.029119	0.0228465	0.102814	0.352576
	0.00847245	0.0223896	0.176602	0.0246277
	0.00817921	0.0140242	0.00947938	0.010355
	0.0215994	0.0238333	0.0955174	0.0126432
	0.0110446	0.00665982	0.0110935	0.00900565
	0.0238929	0.0136148	0.0248638	0.0169844
	0.01459	0.181812	0.00575576	0.00781997
	0.0102032	0.00984996	0.0338898	0.00674608
	0.00598899	0.00914131	0.380585	0.0645362
	0.149247	0.0964363	0.0499502	0.0261741
	0.197107	0.0358349	0.00796638	0.00683544
	0.0311332	0.00591131	0.0130113	0.0256178
	0.0406219	0.0916223	0.0135772	0.0141241
	0.0142341	0.0122667	0.188074	0.0466464
	0.0176923	0.0130232	0.167374	0.0175656
	0.0102689	0.101571	0.00542185	0.19729
	0.0115794	0.0198501	0.0204836	0.00962462
	0.00531526	0.091656	0.00654316	0.0121025
	0.0625535	0.00528909	0.0239418	0.0534608
	0.00591362	0.00769128	0.012123	0.0223976
	0.0456843	0.045295	0.033901	0.0811389
	0.00586669	0.169214	0.00903768	0.00577351
	0.130414	0.0237699	0.0739938	0.170262
	0.0415619	0.124036	0.0430435	0.0161825
	0.0142018	0.0164794	0.0062776	0.00627534
	0.035062	0.0532597	0.0142964	0.00657929
	0.0396722	0.00827189	0.00666617	0.106158
	0.386734	0.00717492	0.0218819	0.0246464
	0.00794996	0.0185223	0.00670499	0.057581
	0.0183015	0.0232035	0.00839474	0.0168506
	0.0094701	0.0274381	0.0176553	0.0051756
	0.0176568	0.014372	0.00560781	0.00855347
	0.00917639	0.0105623	0.01459	0.0169865
	0.0138264	0.0192895	0.010085	0.0181706
	0.0114001	0.147215	0.0093991	0.0052714
	0.0191395	0.00974633	0.126141	0.0973194
	0.00800604	0.0173866	0.0139925	0.0126337
	0.00624735	0.00887959	0.011699	0.0120298
	0.0362371	0.0147663	0.00630207	0.00735046
	0.00689878	0.00686264	0.0100299	0.0135499
	0.00858328	0.0229137	0.0560727	0.0142603
	0.0069772	0.284578	0.00857176	0.0117725
	0.0813168	0.0063101	0.0061942	0.00589715
	0.00626828	0.260097	0.0649444	0.0100656
	0.0101193	0.0947142	0.0064332	0.0281231
	0.0166352	0.00876667	0.00896735	0.0115431
	0.00830337	0.399806	0.0266562	0.00880359
	0.060025	0.0225024	0.00521527	0.00978604
	0.0356027	0.0296297	0.0148662	0.00589081
	0.00865884	0.016885	0.011157	0.0162224
	0.00771577	0.0167956	0.00962775	0.0377935
	0.00517771	0.00541116	0.0103762	0.00620592
	0.00994506	0.0115676	0.233588	0.0164573
	0.0662058	0.0236395	0.748332	0.0228845
	0.00797501	0.00740974	0.0139616	0.0178948
	0.0312954	0.00792018	0.186097	0.00894272
	0.0359815	0.0109954	0.00682019	0.0205526
	0.0422696	0.00597985	0.0131821	0.00697968
	0.00534948	0.00586342	0.0166213	0.00571782
	0.0581321	0.195446	0.00505237	0.0308746
	0.00686905	0.0276469	0.00610692	0.0133636
	0.00628875	0.01776	0.00704085	0.0133866
	0.257836	0.00518957	0.0102398	0.0483519
	0.0317519	0.0060791	0.00934671	0.00821046
	0.00825761	0.0127542	0.0119255	0.00725077
	0.0419564	0.0303359	0.0956703	0.00801259
	0.0394423	0.0186441	0.00757405	0.00930805
	0.238545	0.0371594	0.0360483	0.00928338
	0.00678344	0.0927252	0.00853239	0.0105627
	0.0262864	0.0270848	0.00879158	0.0199289
	0.0773359	0.0150484	0.00538027	0.00531076
	0.0122013	0.0321282	0.0149307	0.0392937
	0.090485	0.0658464	0.0054897	0.334209
	0.143921	0.0170873	0.00682667	0.00885316
	0.0935557	0.00729594	0.0201755	0.0163372
	0.00598557	0.00932213	0.00568823	0.00698538
	0.00668529	0.00823906	0.0743112	0.0127348
	0.0314396	0.0115187	0.00730285	0.00667291
	0.0428366	0.0144494	0.00562848	0.0100459
	0.0542001	0.011625	0.0101182	0.0102208
	0.0111276	0.0117486	0.00614676	0.0165657
	0.0491601	0.0351361	0.00573735	0.0110765
	0.00797482	0.225681	0.00644215	0.0128133
	0.0055755	0.00506751	0.00837408	0.00643129
	0.118241	0.064227	0.00899974	0.00748475
	0.0405983	0.0199595	0.018761	0.0331517
	0.00655862	0.0219365	0.00665655	0.46191
	0.00821713	0.0312061	0.0103177	0.0241816
	0.027403	0.00777991	0.00997222	0.00549692
	0.00703769	0.0278505	0.00874594	0.341632
	0.0323247	0.00542787	0.0087035	0.00543576
	0.0055286	0.0708933	0.0271387	0.0179016
	0.0244314	0.0335219	0.00759006	0.0525019
	0.0313527	0.11976	0.136229	0.00948449
	0.0146353	0.00641462	0.0133295	0.00514893
	0.0058682	0.0148241	0.00813674	0.00634791
	0.0135118	0.00849831	0.0697563	0.00594821
	0.0717304	0.0129045	0.159372	0.843602
	0.0149119	0.0257191	0.00654015	0.00583865
	0.00797454	0.00746005	0.0102959	0.0307707
	0.00763588	0.0352697	0.0499023	0.331862
	0.0055654	0.00598556	0.0211217	0.112868
	0.0183247	0.00994245	0.00953354	0.0093638
	0.00668395	0.0050575	0.0451232	0.0444377
	0.00635098	0.0644773	0.00531875	0.0136767
	0.00614321	0.00628192	0.126861	0.00574692
	0.0290268	0.0154605	0.00563278	0.171422
	0.0216776	0.0376095	0.0522168	0.0159696
	0.00606387	0.0126513	0.0209528	0.197867
	0.0240362	0.0114446	0.0124426	0.0968112
	0.00555046	0.0157646	0.0143303	0.00511914
	0.00783415	0.00529638	0.00680288	0.0149338
	0.00997459	0.00755469	0.0750349	0.0591968
	0.00634174	0.0149248	0.0190257	0.0542513
	0.00859204	0.0052009	0.0109315	0.00501586
	0.00676972	0.0145974	0.00561653	0.0231044
	0.00802827	0.00529349	0.0122153	0.0144864
	0.00747102	0.127687	0.00734606	0.0137055
	0.00692658	0.00506685	0.00756223	0.028597
	0.21536	0.00845055	0.00509167	0.0145336
	0.0196326	0.00922699	0.00643817	0.00564815
	0.113514	0.0150536	0.0112953	0.193044
	0.203945	0.0521048	0.0800994	0.00943798
	0.466981	0.0207314	0.0343203	0.00960011
	0.062879	0.00711277	0.0166334	0.0421436
	0.0737262	0.00632512	0.00543066	0.00604585
	0.0403052	0.0336174	0.00553783	0.111932
	0.00559104	0.0179512	0.038137	0.0864985
	0.139048	0.0379981	0.0565194	0.0112461
	0.00633159	0.00556517	0.00858336	0.0996116
	0.0586809	0.0490582	0.0379434	0.0131406
	0.00576804	0.0125791	0.0311959	0.00689569
	0.00728598	0.0270038	0.012142	0.00687105
	0.0136441	0.0116144	0.00724233	0.0101037
	0.00532008	0.00550113	0.0623754	0.0104655
	0.0100182	0.00504778	0.00721739	0.00694144
	0.00879737	0.0567763	0.0147417	0.0362789
	0.848069	0.0184603	0.00667647	0.00788894
	0.0113386	0.0199256	0.0112538	0.00815877
	0.00620533	0.0113593	0.0344986	0.0364527
	0.00522919	0.0912974	0.0101385	0.00602415
	0.010474	0.0339247	0.00715864	0.00804666
	0.0286618	0.0259173	0.00590383	0.172928
	0.0145589	0.297654	0.00745391	0.0127591
	0.153837	0.0150274	0.00622729	0.0340026
	0.0404567	0.389335	0.0142807	0.00505497
	0.00650673	0.0278345	0.00588563	0.00758927
	0.00596198	0.0463842	0.0123863	0.00518816
	0.116851	0.0104944	0.016889	0.149617
	0.0670006	0.00579984	0.0337143	0.0054226
	0.02569	0.0131523	0.0315081	0.00521029
	0.0103927	0.0271747	0.0208876	0.0119293
	0.153731	0.0158579	0.0217771	0.0200538
	0.0140881	0.00881566	0.0071244	0.0273341
	0.00834769	0.0227088	0.0206995	0.00528231
	0.00642012	0.0178626	0.0225565	0.00686728
	0.0486623	0.018679	0.00686559	0.00666839
	0.0245463	0.0135693	0.00859909	0.0262169
	0.0128076	0.00503597	0.00922337	0.0476717
	0.028202	0.0125458	0.0126959	0.0120779
	0.00667368	0.00771663	0.0275076	0.00530966
	0.0915441	0.0142677	0.0107429	0.0342275
	0.0103879	0.00704911	0.00796223	0.248757
	0.011867	0.290221	0.148536	0.00872847
	0.0634524	0.0129353	0.160063	0.00541816
	0.0196692	0.0522714	0.101788	0.014868
	0.0419655	0.130824	0.0391481	0.00787196
	0.0219478	0.00694713	0.0190155	0.0062947
	0.00661928	0.00786342	0.0191145	0.00619439
	0.0176872	0.00745338	0.00561345	0.0206349
	0.0507482	0.00601539	0.00653915	0.0302779
	0.00900444	0.0221602	0.00511131	0.00588689
	0.0434714	0.0155815	0.00503801	0.0403353
	0.00583065	0.0357851	0.0251185	0.0165515
	0.0188182	0.00628858	0.00960397	0.0137243
	0.0542291	0.0221956	0.024832	0.284353
	0.0704892	0.00834803	0.0266418	0.0371117
	0.0116839	0.00608098	0.0068126	0.0114926
	0.0148556	0.00647061	0.00900941	0.00656984
	0.0677104	0.0434065	0.00854727	0.0050322
	0.0359248	0.0127457	0.00629253	0.0322222
	0.0077896	0.168549	0.213422	0.0115324
	0.018934	0.0640393	0.0251413	0.00631322
	0.00675494	0.00517483	0.00600704	0.0321779
	0.0158604	0.0100401	0.00510321	0.011398
	0.0429104	0.0363196	0.0273147	0.0118201
	0.0118056	0.0180011	0.00792454	0.0412769
	0.00503279	0.0424708	0.0453887	0.0323593
	0.0055229	0.162976	0.0135652	0.0856683
	0.0124274	0.0793142	0.113867	0.0236589
	0.0201635	0.117076	0.0223507	0.0114488
	0.207723	0.122358	0.0399257	0.0759684
	0.0180854	0.0387566	0.0864564	0.0235768
	0.0129112	0.0100764	0.0282931	0.23366
	0.0318016	0.0068999	0.0086276	0.0471643
	0.0170452	0.134002	0.00819121	0.0663829
	0.0176679	0.125594	0.11442	0.00524506
	0.0337068	0.0598019	0.0182951	0.12911
	0.0190906	0.00506377	0.00520662	0.017826
	0.00896136	0.124385	0.0198256	0.00745977
	0.0563292	0.0206383	0.010931	0.107747
	0.0299655	0.036821	0.0290389	0.00504889
	0.0416854	0.0551395	0.0113242	0.0136893
	0.00813628	0.00544836	0.00804237	0.0261303
	0.00523083	0.0631844	0.00756064	0.0139511
	0.0539491	0.0116829	0.00713913	0.00656396
	0.0137914	0.006632	0.0123021	0.0361387
	0.00585124	0.0102506	0.00666687	0.0288288
	0.00697435	0.0227795	0.00867347	0.0302848
	0.0542842	0.00989975	0.00640189	0.00822049
	0.0275484	0.00653095	0.037633	0.014099
	0.00872408	0.0197673	0.105325	0.036184
	0.0241376	0.00999739	0.0127252	0.00913226
	0.00989125	0.0113329	0.0274911	0.0258472
	0.00705672	0.171289	0.191003	0.00505283
	0.0109831	0.00943465	0.0117363	0.0115503
	0.00964142	0.0623257	0.0396707	0.0422368
	0.00883172	0.0109692	0.0234952	0.0129013
	0.00773934	0.271212	0.0307522	0.0101071
	0.0108326	0.0266602	0.0168953	0.0164227
	0.0243837	0.0499147	0.00792721	0.0604673
	0.00693684	0.170377	0.00849209	0.0377825
	0.0138461	0.147515	0.00533436	0.00671691
	0.0114047	0.0258827	0.00898119	0.0108808
	0.0142463	0.014992	0.0400671	0.0143592
	0.174056	0.0269775	0.237502	0.00735375
	0.448268	0.00508909	0.022558	0.00612092
	0.0133028	0.0371327	0.0081655	0.00837169
	0.00869468	0.415875	0.0215837	0.0111341
	0.0894125	0.0100352	0.0775569	0.0453923
	0.009001	0.125522	0.0480516	0.0717903
	0.0309277	0.265252	0.0200104	0.0914289
	0.00604322	0.29944	0.0213309	0.0177361
	0.0154292	0.0117861	0.0074508	0.086771
	0.034303	0.278012	0.0419689	0.337183
	0.0382839	0.0444759	0.0239719	0.00681121
	0.0626674	0.0215342	0.0161817	0.00902681
	0.00614792	0.0700422	0.017709	0.00719652
	0.241134	0.0705054	0.00915937	0.0514063
	0.0111595	0.0449228	0.00657286	0.0103075
	0.0170168	0.017412	0.0126281	0.00764635
	0.00562381	0.0184056	0.0137344	0.0569648
	0.00534356	0.0896708	0.0239746	0.0610494
	0.00827638	0.01526	0.00593033	0.0562117
	0.0192342	0.117048	0.0122984	0.0143072
	0.0400841	0.00734126	0.0773974	0.00663664
	0.00956515	0.134239	0.00744028	0.0188655
	0.07303	0.00673746	0.160564	0.00587026
	0.00673354	0.00874556	0.016972	0.0417054
	0.00835907	0.0788284	0.0103728	0.00674513
	0.145655	0.0602365	0.00945083	0.111892
	0.00556533	0.229739	0.00635428	0.0231282
	0.0104809	0.00570858	0.113733	0.0348468
	0.007003	0.0909438	0.00887082	0.0793736
	0.00594475	0.0220769	0.00683305	0.154451
	0.0137637	0.0258813	0.0076751	0.0354338
	0.00747202	0.0115173	0.00532343	0.0151898
	0.0254305	0.0339547	0.00542956	0.0435775
	0.00662953	0.00830986	0.0180723	0.0484068
	0.0454192	0.0165625	0.00612156	0.0289712
	0.0187502	0.00594933	0.00504305	0.00858993
	0.0133608	0.0108201	0.143913	0.0100532
	0.00584179	0.0211522	0.104936	0.189668
	0.00853974	0.00565699	0.00918048	0.00978818
	0.00923191	0.0409328	0.0473451	0.00593428
	0.135805	0.217623	0.0230551	0.0204979
	0.0920438	0.005912	0.00982197	0.0088399
	0.151519	0.0415382	0.0764975	0.0111919
	0.0108167	0.0787	0.0103867	0.0851523
	0.0182295	0.0141446	0.00628914	0.0109212
	0.00653423	0.0877305	0.0552531	0.163515
	0.171697	0.00658567	0.00702637	0.110375
	0.00953073	0.244873	0.282955	0.0185567
	0.0172444	0.00997742	0.209255	0.0473689
	0.153254	0.0324183	0.00678344	0.00549703
	0.00652043	0.00669256	0.157425	0.113224
	0.0264715	0.0165548	0.0174204	0.0240177
	0.0343168	0.0770094	0.00514909	0.00807566
	0.028264	0.0337662	0.160336	0.0117858
	0.00716141	0.0296459	0.0128269	0.0335709
	0.00904856	0.0364274	0.00723491	0.00779364
	0.00991397	0.0465814	0.0184765	0.00588913
	0.172269	0.00775614	0.00779188	0.0156309
	0.00535345	0.0118312	0.00881287	0.0717747
	0.0115029	0.0292228	0.119996	0.00501122
	0.00629551	0.0889386	0.00860422	0.0826425
	0.0591337	0.00663627	0.00670402	0.00846634
	0.0164195	0.130582	0.772211	0.00604858
	0.0159562	0.0171531	0.0170553	0.0129314
	0.00928355	0.0481014	0.0086488	0.0186731
	0.00646333	0.0121023	0.101142	0.591009
	0.0166963	0.0735305	0.0081493	0.0155594
	0.105421	0.00691496	0.0105642	0.0085548
	0.0173049	0.0155936	0.0232191	0.0233658
	0.0197474	0.0553575	0.179689	0.00783457
	0.0100924	0.00560877	0.00501913	0.0438313
	0.00648764	0.00595098	0.0164452	0.037194
	0.0101485	0.0180857	0.067857	0.00698703
	0.0506064	0.00847052	0.00780168	0.0427271
	0.0192461	0.0196687	0.0597498	0.00784388
	0.0755194	0.0124388	0.0451949	0.0116317
	0.0962918	0.124651	0.0146674	0.0274404
	0.017737	0.0221718	0.0237758	0.00659909
	0.0258174	0.018372	0.0302502	0.0135639
	0.00727782	0.0944167	0.00709904	0.028007
	0.00519839	0.00763606	0.0056111	0.195113
	0.30092	0.0175882	0.0150921	0.374318
	0.00594256	0.0146434	0.0122079	0.0155124
	0.481203	0.0110297	0.0852484	0.00502134
	0.219003	0.0144968	0.00720097	0.171033
	0.00805828	0.0149574	0.0087766	0.00659156
	0.00961115	0.0242124	0.00787428	0.00835804
	0.00660971	0.0079073	0.0200968	0.00515842
	0.00779983	0.0288641	0.0110983	0.0488072
	0.00910137	0.0518396	0.0172007	0.0222829
	0.00571631	0.0245056	0.00592395	0.0087587
	0.00663529	0.075128	0.00541293	0.0625062
	0.0133509	0.0250319	0.2013	0.29421
	0.0146113	0.0197812	0.135465	0.0123352
	0.00959894	0.17008	0.0105912	0.0128664
	0.00679257	0.0482443	0.00686549	0.00593418
	0.00515528	0.00788835	0.00769424	0.0335998
	0.0396025	0.00765496	0.176539	0.0143649
	0.0153948	0.0129301	0.00587718	0.0413428
	0.153131	0.00702246	0.0589277	0.00769845
	0.00792524	0.0210059	0.121833	0.00975486
	0.0114941	0.0244939	0.104249	0.0177439
	0.0136143	0.0050558	0.00851177	0.145899
	0.0554159	0.00548091	0.00522621	0.00822532
	0.0103524	0.00532345	0.00589858	0.0148984
	0.00536599	0.0685573	0.06261	0.0175684
	0.148627	0.00616575	0.193447	0.0111344
	0.0106015	0.00526804	0.00664174	0.0165317
	0.368381	0.0126247	0.00770279	0.0184053
	0.00567743	0.121898	0.0100094	0.0413433
	0.61358	0.0460271	0.697373	0.0124379
	0.010061	0.291254	0.00871054	0.0093507
	0.0060612	0.026105	0.00534385	0.0106807
	0.0128858	0.485505	0.00579896	0.0430685
	0.0256271	0.0468886	0.0268003	0.0591897
	0.00656268	0.00628515	0.0737729	0.135164
	0.0077953	0.00615428	0.310124	0.0937577
	0.0978626	0.865125	0.285023	0.0319225
	0.0195377	0.510817	0.0111453	0.0737383
	0.00875168	0.0061867	0.0619154	0.0061794
	0.00579888	0.233682	0.0392242	0.0172754
	0.00631714	0.0126042	0.00614192	0.0218655
	0.00586661	0.0727239	0.0689385	0.0186201
	0.0119998	0.0159785	0.036452	0.00708359
	0.00900148	0.500528	0.0115249	0.140168
	0.0211879	0.00613032	0.00946084	0.0120472
	0.00635664	0.1167	0.0145058	0.0122893
	0.01297	0.0501664	0.0210142	0.00572856
	0.00896376	0.340895	0.0090858	0.037268
	0.00718372	0.0131706	0.00609207	0.0299479
	0.0121038	0.0822834	0.00890037	0.00815848
	0.0707799	0.00619622	0.396003	0.0577026
	0.0130828	0.0107316	0.0232488	0.23461
	0.0068945	0.00976549	0.00570002	0.356828
	0.0874371	0.0300002	0.0161448	0.0288136
	0.0239258	0.0193686	0.0105703	0.120671
	0.00598294	0.679396	0.00527071	0.00736923
	0.0375916	0.0160844	0.0239317	0.633769
	0.559536	0.00527322	0.241536	0.0388053
	0.0699992	0.0108429	0.065916	0.0643547
	0.0151679	0.00531463	0.0304287	0.00653706
	0.00687752	0.0421793	0.0111572	0.0200091
	0.011657	0.00513118	0.0123404	0.169068
	0.0146468	0.186873	0.051015	0.0897803
	0.0282756	0.0118677	0.00990596	0.0729063
	0.0112868	0.00973422	0.00572066	0.00621086
	0.0161259	0.330347	0.00943086	0.0180406
	0.00659333	0.4789	0.00977275	0.00624132
	0.0247475	0.183294	0.00781304	0.012081
	0.0989829	0.0162669	0.0272422	0.00873841
	0.0535526	0.00814426	0.00829157	0.00778048
	0.00938006	0.0171015	0.00886309	0.0107575
	0.0206485	0.0146557	0.00999834	0.0457439
	0.0301793	1.09515	0.0207392	0.10475
	0.00791817	0.278593	0.0485837	0.0122598
	0.0192185	0.0685068	0.0106629	0.0718628
	0.00854973	0.012297	0.0402219	0.191782
	0.098705	0.00509238	0.0280928	0.0511903
	0.00858503	0.0106934	0.0269017	0.149399
	0.0054108	0.0349862	0.00896939	0.0165646
	0.218902	0.00546377	0.0124832	0.215778
	0.0341724	0.0283437	0.0062919	0.0113041
	0.0209055	0.152038	0.0339213	0.263008
	0.00525274	0.0128011	0.0126181	0.0335685
	0.0280554	0.00605456	0.0843768	0.00957371
	0.00531087	0.00832866	0.0132782	0.011345
	0.0127924	0.00930351	0.0108819	0.0193243
	0.00667569	0.0128221	0.06683	0.00820212
	0.0340301	0.441036	0.258056	0.0152388
	0.00654109	0.00844459	0.173252	0.0144305
	0.0481494	0.0266354	0.0395198	0.0215328
	0.00523833	0.0334719	0.00511516	0.0596364
	0.00706619	0.0829297	0.577223	0.0086996
	0.182114	0.0126922	0.119933	0.005191
	0.00702839	0.00529432	0.123637	0.0215657
	0.00886499	0.0325463	0.0452867	0.074447
	0.0970188	0.0239897	0.00681155	0.0493848
	0.0117316	0.0727888	0.0295163	0.0306647
	0.0121315	0.218768	0.0152704	0.0531347
	0.0320018	0.0122188	0.577746	0.0155851
	0.00724036	0.591231	0.0546403	0.0539329
	0.0566109	0.00840454	0.00841573	0.16066
	0.0245639	0.0131122	0.141201	0.0665761
	0.0324102	0.0116949	0.0414098	0.105672
	0.00616497	0.00904065	0.225681	0.00680541
	0.012651	0.0196122	0.0120278	0.013327
	0.00519255	0.626267	0.0304001	0.0411524
	0.00597213	0.03271	0.0283073	0.00567957
	0.00618396	0.0216438	0.479346	0.212322
	0.0228666	0.00511731	0.0234028	0.380359
	0.0766429	0.0145428	0.0387387	0.011772
	0.110844	0.012991	0.00718275	0.0741655
	0.0263536	0.0199075	0.00874017	0.0466349
	0.0143568	0.0145876	0.0434049	0.00778077
	0.0384691	0.0104616	0.00565848	0.0229561
	0.164082	0.0561459	0.0326701	0.239754
	0.00756119	0.0195985	0.00929494	0.00711517
	0.0139235	0.0279176	0.00722144	0.0308169
	0.0119931	0.00587546	0.012535	0.00651543
	0.0396848	0.0261064	0.171845	0.176216
	0.00977508	0.026147	0.0342311	0.02986
	0.0101202	0.0366742	0.0555368	0.0399285
	0.00818924	0.0200063	0.0106671	0.0224616
	0.0188045	0.0495173	0.0192772	0.0146889
	0.675596	0.0121472	0.0745908	0.160269
	0.0733178	0.0198138	0.0897606	0.0224613
	0.0241357	0.0134673	0.00536225	0.0260569
	0.017868	0.0287742	0.00833992	0.126961
	0.00591869	0.0672678	0.0251074	0.112059
	0.00932267	0.0649583	0.0130472	0.00634325
	0.00880011	0.00699255	0.0379456	0.00709586
	0.0146125	0.018404	0.0423439	0.0576683
	0.00535485	0.00537646	0.243794	0.00526326
	0.0124561	0.0253021	0.0130167	0.124403
	0.00596185	0.0445354	0.0107066	0.0839133
	0.0135224	0.0198298	0.0220504	0.0271022
	0.00542416	0.101766	0.0961112	0.0394578
	0.0118968	0.0417852	0.0121489	0.0147846
	0.00956207	0.052335	0.0163279	0.060523
	0.00581628	0.0680767	0.0280016	0.00992855
	0.0224446	0.0111937	0.0127727	0.0465792
	0.0171203	0.0337343	0.0178187	0.0622191
	0.0145968	0.0101165	0.0104689	0.0409041
	0.0646219	0.0143592	0.0173164	0.00937847
	0.0301987	0.0480702	0.00629026	0.00906275
	0.0256919	0.00902863	0.0307368	0.00615052
	0.0140378	0.00771961	0.0085083	1.08841
	0.0138621	0.0172583	0.0125934	0.0112458
	0.00739578	0.0275983	0.0160093	0.00697887
	0.285801	0.0169952	0.0232051	0.078059
	0.011769	0.00523186	0.0087467	0.0158237
	0.00829452	0.00723955	0.0134357	0.215207
	0.0128578	0.00897717	0.0067277	0.0369298
	0.0193637	0.348821	0.0724496	0.402573
	0.0113821	0.00656516	0.0120623	0.47442
	0.195381	0.183888	0.0240398	0.0088165
	0.309818	0.0349984	0.136903	0.00758072
	0.281728	0.0388759	0.0311675	0.00721915
	0.00504241	0.191135	0.0117679	0.202899
	0.0102695	0.204117	0.159127	0.00638556
	0.00813561	0.142499	0.00796232	0.0136039
	0.00587049	0.0255102	0.0201127	0.0121746
	0.00677778	0.0172341	0.0338687	0.025406
	0.011052	0.0101858	0.015389	0.0423884
	0.00883772	0.252635	0.306527	0.0156043
	0.0123476	0.453687	0.0235759	0.0760261
	0.102441	0.0100437	0.0336414	0.0368021
	0.0110346	0.217068	0.0208087	0.0190678
	0.00588337	0.384639	0.00911854	0.754616
	0.0246239	0.00536223	0.00579945	0.0283064
	0.00764415	1.08507	0.0996992	0.0608151
	0.011097	0.0294411	0.0062388	0.0343561
	0.043653	0.00516889	0.0522827	0.0424046
	0.00577807	0.0472879	0.433523	0.0129583
	0.00555843	0.847898	0.00705069	0.243832
	0.0329674	0.0392964	0.0256924	0.00517285
	0.00831789	0.0250988	0.013683	0.00547919
	0.0316904	0.00550528	0.00547883	0.00670474
	0.0269265	0.0213603	0.0282682	0.0441887
	0.0526419	0.0342785	0.00716507	0.269754
	0.00664589	0.0172546	0.00681164	0.00706812
	0.00605912	0.0281607	0.130885	0.0302444
	0.0140411	0.00665173	0.0061581	0.6219
	0.00786304	0.012738	0.00914727	0.0302494
	0.00544294	0.0420189	0.0333569	0.0952719
	0.0367989	0.00508384	0.0886512	0.0116418
	0.0247135	0.108147	0.0921432	0.0287666
	0.00785467	0.00660341	0.00520201	0.299188
	0.0413399	0.0233281	0.0201236	0.00817851
	0.0256282	0.0123498	0.00926612	0.0241842
	0.0319574	0.0668635	0.0113538	0.0153591
	0.0219419	0.0267466	0.00594727	0.132359
	0.0131287	0.0210485	0.0052758	0.0708251
	0.204858	0.00739983	0.160796	0.0236617
	0.00937746	0.0142726	0.160767	0.148621
	0.00636172	0.0521348	0.00699528	0.0818159
	0.00611505	0.10894	0.0387195	0.00604155
	0.010542	0.0351115	0.0447414	0.0654819
	0.00917101	0.013249	0.0357259	0.163911
	0.0105964	0.015851	0.00628275	0.0772539
	0.0266334	0.147512	0.132108	0.392776
	0.00779987	0.0211722	0.00547526	0.00647877
	0.129862	0.00652767	0.0576436	0.52025
	0.0111142	0.00756102	0.0107604	0.0146973
	0.033968	0.0141705	0.00974756	0.0115644
	0.00994442	0.0270751	0.0310708	0.00519639
	0.00519101	0.123817	0.779593	0.335371
	0.0203797	0.0716771	0.0381548	0.00671536
	0.0062817	0.0139106	0.227365	0.0243083
	0.0085066	0.0381299	0.00912314	0.01435
	0.0188221	0.0250574	0.0107317	0.00546952
	0.0234262	0.0814792	0.013954	0.102467
	0.0185039	0.0166115	0.0762365	0.128027
	0.012422	0.0101852	0.00931101	0.0358966
	0.0155395	0.0137389	0.0239471	0.010493
	0.00883407	0.045379	0.00770565	0.112847
	0.00560993	0.0188711	0.00503672	0.00857406
	0.00500274	0.0367032	0.0107519	0.0379898
	0.0127961	0.0100979	0.143884	0.00548593
	0.00694518	0.0313409	0.123771	0.233367
	0.0180975	0.00594968	0.0122939	0.0111258
	0.00564415	0.0389314	0.0126514	0.144083
	0.0263327	0.00918095	0.00974468	0.159054
	0.00695291	0.014571	0.0865254	0.0269484
	0.00718638	0.0148324	0.00804858	0.0739275
	0.0121105	0.0525259	0.0103422	0.322349
	0.0120488	0.0499198	0.0144043	0.732474
	0.112729	0.0167956	0.00826038	0.156761
	0.00654246	0.0134212	0.118929	0.00562793
	0.012276	0.015787	0.03885	0.0473704
	0.0143644	0.0204262	0.00548102	0.0259673
	0.00767715	0.0400766	0.0163466	0.0337913
	0.0149102	0.0136464	0.00884663	0.0115838
	0.00598747	0.0158855	0.0089213	0.00664813
	0.0084401	0.129102	0.00500712	0.00863044
	0.00959875	0.0128108	0.0820719	0.00561245
	0.0096983	0.113714	0.0954364	0.00544743
	0.0116081	0.0112519	0.0143924	0.487004
	0.00669307	0.0309193	0.0105228	0.00829252
	0.00587191	0.01015	0.00568382	0.285354
	0.0152315	0.313533	0.00639152	0.00582474
	0.0327195	0.00870665	0.00587841	0.00704509
	0.00706983	0.00628091	0.0388394	0.0364772
	0.00816145	0.0422742	0.279228	0.00690655
	0.0127037	0.00595777	0.0101713	0.0363286
	0.00801087	0.0127021	0.00713471	0.00744747
	0.0175736	0.250791	0.0240971	0.0168659
	0.0207498	0.0113418	0.0058097	0.00979571
	0.00581474	0.0494564	0.0129713	0.00581944
	0.0111458	0.0676103	0.0136263	0.00674663
	0.0124183	0.00610871	0.0251788	0.0106563
	0.00753323	0.0166967	0.00768595	0.0689167
	0.0223384	0.153657	0.0120887	0.00503411
	0.0109026	0.0501006	0.00690423	0.00771244
	0.00725638	0.0378522	0.00875932	0.0787692
	0.466442	0.0112309	0.00545411	0.0863296
	0.0152935	0.00522614	0.00778627	0.0190874
	0.01133	0.010723	0.225311	0.0233478
	0.00532991	0.00785761	0.0143581	0.0244828
	0.0085156	0.0983337	0.00509514	0.00645564
	0.0163023	0.0283823	0.0191343	0.00771041
	0.0181625	0.0169235	0.178663	0.0349984
	0.00613539	0.00823029	0.0135602	0.0286849
	0.0149302	0.0192575	0.092957	0.0112087
	0.00968418	0.0121071	0.0277364	0.0292612
	0.00585485	0.011379	0.560262	0.00604413
	0.048892	0.0120559	0.0272544	0.00985623
	0.00670909	0.00552845	0.368834	0.0394302
	0.0140122	0.00595861	0.00984471	0.0110963
	0.0585602	0.0454029	0.232795	0.0107875
	0.00601949	0.230522	0.0122999	0.0157194
	0.0155738	0.0331038	0.00584321	0.00628038
	0.128706	0.0160748	0.0464013	0.0318851
	0.011461	0.0886531	0.0553867	0.0157353
	0.00939783	0.026318	0.528425	0.0354555
	0.0145032	0.0436916	0.0281183	0.0143696
	0.0342257	0.0312658	0.0878561	0.171994
	0.00673658	0.132043	0.0160781	0.00799445
	0.00864617	0.0445443	0.00594466	0.0467199
	0.00621647	0.0091296	0.668462	0.0789397
	0.00656311	0.0335172	0.00660585	0.0194273
	0.0137689	0.0184675	0.0111717	0.00890769
	0.0111677	0.027282	0.0139942	0.00683654
	0.0170896	0.00844166	0.0736674	0.0101408
	0.0900728	0.0381138	0.00835446	0.00558918
	0.0300916	0.0701891	0.00639403	0.00808785
	0.0134567	0.321915	0.0283686	0.0102019
	0.0143247	0.0100228	0.00672443	0.0107232
	0.00844024	0.0455837	0.0926253	0.00585473
	0.0129806	0.0345092	0.318152	0.0145041
	0.0297816	0.0108105	0.0532582	0.048199
	0.0399994	0.404262	0.0155055	0.00558381
	0.0101171	0.00837314	0.00877201	0.0699803
	0.00708954	0.0170849	0.0189164	0.00757463
	0.00591428	0.0962144	0.437914	0.0144138
	0.0100441	0.0163863	0.0323711	0.00542711
	0.101947	0.010901	0.0229387	0.0289735
	0.459596	0.075498	0.0318823	0.0174054
	0.0443352	0.00570082	0.0658535	0.0058801
	0.0312958	0.00739826	0.00774042	0.00602813
	0.142209	0.0626921	0.0439849	0.0118762
	0.0851643	0.00536277	0.00691899	0.00837821
	0.0127223	0.159427	0.137453	0.00941861
	0.00780628	0.00647673	0.012266	0.00533763
	0.0429886	0.00826793	0.0123667	0.0144973
	0.0346197	0.00994297	0.0381087	0.163527
	0.589079	0.0070261	0.0129397	0.328489
	0.0216977	0.00970383	0.0597991	0.216547
	0.0575184	0.1987	0.0374625	0.0215426
	0.00553392	0.0175275	0.00901306	0.439205
	0.198092	0.0638345	0.0290207	0.0147858
	0.0163084	0.0080946	0.0281442	0.010266
	0.0595937	0.058602	0.0162082	0.00608097
	0.0419278	0.0237681	0.00615824	0.0339442
	0.00724772	0.0973488	0.0811266	0.034825
	0.0303613	0.0558496	0.407883	0.0123883
	0.0088922	0.0682781	0.4989	0.0458246
	0.0142735	0.00722683	0.0318328	0.0389268
	0.390357	0.0257234	0.0217407	0.4643
	0.00648949	0.0198246	0.160063	0.230379
	0.00677986	0.0811753	0.00993087	0.00633072
	0.0609283	0.0461409	0.215848	0.0135744
	0.00553063	0.00523402	0.00864954	0.306772
	0.564297	0.0375246	0.00603212	0.0182658
	0.0193348	0.00579105	0.904346	0.0912703
	0.0271661	0.0295575	0.140193	0.0107163
	0.0105667	0.0142438	0.0892523	0.0217388
	0.00977909	0.0360238	0.151895	0.00505866
	0.00829668	0.209074	0.0106569	0.0202814
	0.0114997	0.00580839	0.0770955	0.00977467
	0.0448039	0.0071324	0.0115361	0.0102766
	0.160425	0.00965701	0.0106193	0.00527386
	0.00677343	0.0186216	0.642573	0.126986
	0.235074	0.010731	0.0552259	0.0118623
	0.0108562	0.0126214	0.0162622	0.0138614
	0.0643795	0.0118163	0.141738	0.0477902
	0.00640103	0.0150391	0.00672307	0.0084354
	0.00896925	0.00526147	0.0375608	0.0153344
	0.0147889	0.00817916	0.00993659	0.019041
	0.0190727	0.00837012	0.00741086	0.00634769
	0.0053697	0.0185228	0.00679858	0.30111
	0.201079	0.00595289	0.00513706	0.0190448
	0.604828	0.00979267	0.0200611	0.00891965
	0.0292646	0.00960797	0.00503612	0.00795619
	0.00712377	0.0292733	0.0122078	0.22126
	0.0171223	0.00894267	0.714951	0.0138544
	0.0596675	0.0158009	0.101639	0.0426281
	0.00998325	0.00711744	0.0140918	0.031343
	0.00623596	0.487389	0.00526399	0.0107775
	0.332488	0.0204219	0.0132117	0.0184829
	0.141176	0.00514624	0.801647	0.011475
	0.00883692	0.261006	0.00851589	0.0834269
	0.0385623	0.279127	0.0143291	0.0106328
	0.0197593	0.0294832	0.0391935	0.027399
	0.0105341	0.0409591	0.0102496	0.010274
	0.120166	0.0128445	0.0279859	0.017844
	0.0118399	0.0396136	0.0175318	0.0445566
	0.00663262	0.0149903	0.00690685	0.0154295
	0.012745	0.00505325	0.0418077	0.0122953
	0.010873	0.00550516	0.00543986	0.0950984
	0.00816586	0.0242723	0.00612776	0.0154747
	0.0507645	0.0268602	0.00766744	0.0114545
	0.0169087	0.01146	0.0258428	0.0129781
	0.00746253	0.968716	0.0241051	0.0227198
	0.0284847	0.0110137	0.017512	0.0159401
	0.00926877	0.0221686	0.0178524	0.0275222
	0.0573893	0.0265559	0.0101803	0.0152034
	0.010183	0.0142014	0.0102058	0.00577545
	0.315648	0.0302648	0.0357569	0.0186075
	0.13551	0.0412582	0.037982	0.378332
	0.0190462	0.0200817	0.010831	0.0333838
	0.0317662	0.00558259	0.00584172	0.153488
	0.0198231	0.0102244	0.00910534	0.0136756
	0.171744	0.0861723	0.0139095	0.0131901
	0.00654962	0.0538541	0.0132135	0.0102184
	0.0116227	0.055906	0.00513939	0.00639421
	0.0271032	0.0199685	0.0235443	0.00720954
	0.0440712	0.0272415	0.0184429	0.00561524
	0.0158616	0.0488653	0.0826272	0.0342029
	0.00983898	0.0111488	0.0153402	0.0151958
	0.00503171	0.0512493	0.0149696	0.103989
	0.00918426	0.0189507	0.0086204	0.027177
	0.153495	0.0334957	0.0129781	0.013198
	0.0241806	0.0291515	0.0100099	0.00828809
	0.00931081	0.00509817	0.501706	0.355822
	0.0224377	0.010359	0.00575341	0.0126284
	0.105687	0.00767945	0.034998	0.0216123
	0.00969193	0.0265895	0.0242308	0.0736988
	0.0356148	0.00854964	0.0222013	0.0240671
	0.00522671	0.0298572	0.0115532	0.0187526
	0.0066116	0.0615112	0.0255358	0.00584814
	0.0244604	0.0879169	0.0113016	0.0120998
	0.0203795	0.255113	0.00775527	0.0558227
	0.069306	0.169446	0.00858173	0.0135158
	0.0101131	0.0599649	0.521987	0.793054
	0.00732264	0.155452	0.0394828	0.0262166
	0.0109214	0.138419	0.0160305	0.0117191
	0.00993967	0.0220353	0.00598688	0.00626395
	0.00521366	0.0644512	0.00626351	0.103955
	0.0131533	0.0148618	0.00581166	0.00890801
	0.0120724	0.0637181	0.0183341	0.00583843
	0.00639973	0.00582088	0.010058	0.00882691
	0.0146497	0.0126448	0.042702	0.0988663
	0.0153413	0.0160197	0.00736379	0.0123862
	0.00680564	0.0109459	0.0170113	0.0477461
	0.00731291	0.139753	0.010078	0.014295
	0.0200387	0.014564	0.0107891	0.0518422
	0.00500606	0.0136957	0.0248197	0.0173363
	0.00597739	0.00779899	0.0964739	0.0304103
	0.00590829	0.016344	0.0414085	0.00636683
	0.00573549	0.0237833	0.0130286	0.00814078
	0.0126217	0.00667494	0.022675	0.135418
	0.00554707	0.0406488	0.116935	0.022649
	0.00973528	0.00687791	0.00946529	0.0716545
	0.00742672	0.0214382	0.0140528	0.00843235
	0.029353	0.12258	0.0158947	0.00833963
	0.00748696	0.00739202	0.0103121	0.0073839
	0.0289578	0.124852	0.0432631	0.0197518
	0.130846	0.0689891	0.0104455	0.0380848
	0.0450402	0.00862845	0.0411905	0.0176885
	0.00691989	0.127807	0.0447621	0.0188342
	0.0128993	0.00572501	0.0191732	0.00942382
	0.00963733	0.0130174	0.0101791	0.184783
	0.0248691	0.0164633	0.0296693	0.0118031
	0.240126	0.0657251	0.00566325	0.0052799
	0.0249857	0.0232478	0.0210367	0.0210772
	0.00760724	0.00658409	0.0253828	0.0117148
	0.0607352	0.0051607	0.0126209	0.0308946
	0.0105588	0.0145072	0.010462	0.00526697
	0.0384926	0.00590368	0.0478374	0.237534
	0.0252273	0.00735249	0.0112067	0.0116612
	0.156045	0.0880592	0.00720413	0.0365383
	0.0103835	0.0194311	0.0272956	0.0165941
	0.00581243	0.0389107	0.0380415	0.0160151
	0.01634	0.231373	0.0347407	0.0146586
	0.0548988	0.0521829	0.0116111	0.0128532
	0.378594	0.0159689	0.0119845	0.012462
	0.211477	0.154611	0.0115382	0.00632453
	0.00669524	0.0648954	0.00886496	0.661377
	0.0161658	0.118039	0.0152195	0.00818039
	0.00692936	0.0165896	0.00947442	0.0119508
	0.00846102	0.127249	0.0241478	0.0702969
	0.00564192	0.0189918	0.011719	0.337244
	0.0104048	0.246688	0.00849735	0.00660282
	0.0869891	0.015761	0.0101647	0.0195501
	0.00943488	0.00896172	0.00938605	0.00767262
	0.0502602	0.00970557	0.00761992	0.0141762
	0.142121	0.0299541	0.0051022	0.03243
	0.0395992	0.0677984	0.328417	0.0334841
	0.0645057	0.0106001	0.0165186	0.00987581
	0.144194	0.00673949	0.0949057	0.00510507
	0.0841676	0.00665126	0.00609987	0.0111028
	0.0544483	0.0983011	0.203662	0.00650073
	0.113336	0.23956	0.366361	0.00896459
	0.00780109	0.00847644	0.0909042	0.0134259
	0.300311	0.00744274	0.151378	0.00545577
	0.00598774	0.0081318	0.0175904	0.058904
	0.541173	0.0415747	0.146371	0.0153286
	0.0118803	0.0141718	0.0900394	0.0392978
	0.00526027	0.017349	0.0268201	0.00704046
	0.020622	0.00722683	0.0816132	0.00582834
	0.00786164	0.0805995	0.00695401	0.0187998
	0.00974484	0.00739827	0.00592183	0.0465408
	0.0161252	0.0197405	0.151608	0.0307297
	0.0815998	0.0233951	0.109498	0.0191315
	0.0104711	0.0386254	0.0553844	0.221893
	0.0117297	0.00632739	0.0573737	0.00602174
	0.0107766	0.132346	0.0482635	0.0142285
	0.00972071	0.0462794	0.0166807	0.698012
	0.00513824	0.00924591	0.00798901	0.0165923
	0.021165	0.149667	0.0637383	0.287095
	0.168279	0.0456793	0.0112323	0.0108084
	0.0629716	0.0052104	0.00626877	0.336711
	0.0090786	0.0125961	0.0286069	0.0151352
	0.0157187	0.0232008	0.00511346	0.0117527
	0.00878515	0.0190963	0.00667774	0.00716438
	0.0466985	0.0746888	0.00888511	0.0121344
	0.00580928	0.0225193	0.00875236	0.0402636
	0.0305826	0.212314	0.00535027	0.008602
	0.0180674	0.0790088	0.0468159	0.059221
	0.0126622	0.0050011	0.0158446	0.00814435
	0.0283338	0.193217	0.0116075	0.0089724
	0.0119115	0.162859	0.0135232	0.134615
	0.0169785	0.00930576	0.0107826	0.0171202
	0.0901634	0.0316859	0.0214619	0.0485843
	0.0184822	0.0696211	0.0942614	0.0218036
	0.026767	0.00787456	0.00651655	0.00501867
	0.285024	0.0305436	0.0223249	0.00623075
	0.438314	0.00612292	0.0413803	0.0235407
	0.126736	0.17339	0.0262061	0.00621018
	0.00710546	0.0146646	0.0398998	0.00591023
	0.0241782	0.0282023	0.0223973	0.0435044
	0.0192394	0.0209891	0.0290348	0.00806823
	0.00950717	0.0052788	0.0059802	0.00622808
	0.00634109	0.0553773	0.0352168	0.00858572
	0.00503193	0.0109463	0.337149	0.0096877
	0.0331053	0.0323312	0.0062317	0.00681462
	0.0102534	0.0335969	0.0172831	0.00506824
	0.00913075	0.016529	0.215651	0.0112455
	0.0101781	0.00586926	0.00691887	0.0125583
	0.0675576	0.0635858	0.0170485	0.00765984
	0.0152368	0.0194295	0.0440673	0.0487666
	0.00832653	0.00602616	0.0057034	0.0085681
	0.00784972	0.0376684	0.00957671	0.0879725
	0.128262	0.00785041	0.00641031	0.0219152
	0.0978554	0.00773075	0.0143389	0.0281185
	0.0313608	0.0114686	0.00530395	0.0310489
	0.0152733	0.0060093	0.0161867	0.100331
	0.0340481	0.0101539	0.0176011	0.0329666
	0.00602658	0.00768871	0.0240128	0.035636
	0.0854797	0.00738738	0.0178255	0.0404478
	0.00818402	0.00617417	0.00667673	0.00990471
	0.0879225	0.00851274	0.0644487	0.00919664
	0.0151023	0.00971133	0.109949	0.0427419
	0.00776535	0.0169001	0.00923248	0.504979
	0.00796418	0.0492263	0.0117986	0.00988187
	0.0102057	0.0258893	0.00825712	0.0373091
	0.00725615	0.33988	0.0192788	0.258936
	0.0102258	0.0246309	0.0150048	0.0201006
	0.0110736	0.0278586	0.0161144	0.0147064
	0.0132686	0.0135084	0.232017	0.0243167
	0.00959204	0.0101392	0.608489	0.178823
	0.0088511	0.0250513	0.32659	0.0292539
	0.0466259	0.0181204	0.158855	0.0898386
	0.0113507	0.137345	0.201024	0.00785567
	0.00620942	0.0217013	0.0122721	0.013077
	0.00860047	0.26693	0.080211	0.0069972
	0.0147792	0.0185964	0.00674883	0.021596
	0.005147	0.0473856	0.0324013	0.020365
	0.00805131	0.338077	0.175361	0.0161867
	0.024191	0.0460349	0.00598033	0.022963
	0.0214848	0.0573348	0.00573499	0.0536937
	0.0152528	0.0367213	0.0122809	0.0464605
	0.015387	0.0156779	0.00735704	0.0395974
	0.00698188	0.0345074	0.00961671	0.138604
	0.0228183	0.0185195	0.023631	0.198094
	0.00622094	0.0250115	0.00997362	0.00628037
	0.0171715	0.26881	0.00572841	0.18596
	0.00937697	0.453715	0.00641848	0.0163762
	0.0136236	0.0860021	0.00525483	0.0744837
	0.0180783	0.0200655	0.00540004	0.0587851
	0.0225265	0.0378586	0.0421783	0.211332
	0.0201371	0.543355	0.0802786	0.00622587
	0.00985624	0.148836	0.0109221	0.103844
	0.0101204	0.0222656	0.00689127	0.00957601
	0.0134862	0.180262	0.0228251	0.0229033
	0.00600451	0.00847682	0.0119459	0.0314817
	0.00569922	0.717412	0.108084	0.0165751
	0.00643983	0.00892435	0.0156825	0.0525962
	0.00567133	0.134886	0.0063267	0.080248
	0.00737021	0.0194216	0.00872674	0.0254292
	0.0603006	0.00988683	0.0138915	0.0188956
	0.00605583	0.0118858	0.0575676	0.0805713
	0.010715	0.0962176	0.0112774	0.0403149
	0.111097	0.017377	0.0580689	0.143052
	0.00970506	0.541217	0.402252	0.00505601
	0.00501779	0.0603548	0.0403919	0.00774077
	0.0140142	0.173186	0.080847	0.0289555
	0.103137	0.0188856	0.115272	0.0106979
	0.00935397	0.0152259	0.0135807	0.00783239
	0.019641	0.0161624	0.0154954	0.237288
	0.00556723	0.0344536	0.0139476	0.421305
	0.00611201	0.010752	0.0121311	0.142161
	0.00605163	0.0520062	0.0521464	0.242025
	0.191667	0.0134051	0.00865535	0.117756
	0.0206934	0.00737245	0.00551551	0.00557249
	0.261491	0.0122992	0.160925	0.264581
	0.0284256	0.367898	0.176855	0.0198238
	0.032668	0.030795	0.0217126	0.00652882
	0.0622801	0.0249741	0.015111	0.906486
	0.203242	1.3405	0.0126783	0.0254808
	0.0122676	0.00704427	0.00776732	0.00647747
	0.0319044	0.013046	0.0117772	0.00928756
	0.0570797	0.023318	0.0287813	0.607391
	0.0100321	0.56894	0.0787672	0.00685988
	0.0264305	0.0051377	0.0132638	0.0222145
	0.0122209	0.505349	0.100124	0.0070797
	0.0107288	0.00583533	0.310608	0.0116916
	0.00618583	0.0178269	0.00687879	0.0326804
	0.139357	0.0134409	0.190362	0.0212606
	0.0133555	0.0649016	0.263262	0.0313608
	0.683438	0.00747312	0.0332427	0.0199261
	0.0375896	0.0727331	0.0131989	0.0176489
	0.136934	0.032332	0.0192476	0.00505444
	0.0224015	0.259006	0.0157225	0.0210519
	0.0284313	0.174625	0.228428	0.214389
	0.225168	0.131189	0.0188814	0.0477867
	0.0585315	0.00567322	0.468385	0.0112689
	0.0136458	0.00546869	0.0386686	0.0167883
	0.00608439	0.00630157	0.471957	0.00883306
	0.0379934	0.00535078	0.0163438	0.0178173
	0.0883058	0.00651185	0.00918845	0.0149982
	0.215349	0.143235	0.0268376	0.168047
	0.0431332	0.00849002	0.00835353	0.0211253
	0.0705841	0.0301009	0.0860741	0.00764755
	0.0185881	0.309043	0.100027	0.00836577
	0.0072018	0.0235406	0.0065382	0.231149
	0.0060527	0.00538038	0.0369693	0.0336891
	0.0247476	0.124376	0.519733	0.0103054
	0.044469	0.0211165	0.0229795	0.190478
	0.02595	0.00572595	0.0148804	0.0066434
	0.00898009	0.0130525	0.0296043	0.0691986
	0.0142709	0.329144	0.0657506	0.0147428
	0.111672	0.00538207	0.0508089	0.0324762
	0.0295006	0.235119	0.0378981	0.0130462
	0.0277715	0.122011	0.0215271	0.262939
	0.00865306	0.11469	0.947172	0.0182971
	0.00533443	0.098236	0.00536921	0.0100505
	0.0603816	0.0432981	0.253114	0.00557056
	0.0061427	0.0125123	0.00514564	0.0305272
	0.380975	0.0900036	0.0769416	0.471695
	0.0716516	0.0263853	0.0295636	0.0162445
	0.0110918	0.0532723	0.011878	0.00543356
	0.0335901	0.125503	0.0672556	0.00537143
	0.0491192	0.00928463	0.0481981	0.052318
	0.13205	0.142238	0.188801	0.00665864
	0.0138402	0.203841	0.128812	0.0138221
	0.00600189	0.0227335	0.01728	0.0518707
	0.00997907	0.0137061	0.00525928	0.00833912
	0.0155122	0.0194767	0.270299	0.0783198
	0.0361592	0.00528287	0.369795	0.014199
	0.047891	0.0055489	0.298841	0.0115245
	0.00984739	0.0236971	0.0995514	0.0167501
	0.0760134	0.0143222	0.394838	0.0101677
	0.00973941	0.00966262	0.0411394	0.0191125
	0.0164152	0.0197788	0.0146143	0.0107536
	0.00524312	0.0578377	0.0760047	0.234853
	0.00546112	0.0136316	0.0356218	0.0187967
	0.0128914	0.0264814	0.00685336	0.0223327
	0.0582819	0.0105031	0.0994649	0.0127339
	0.00866989	0.0690918	0.485601	0.0408201
	0.0149312	0.0101703	0.00555543	0.0129413
	0.0548413	0.338064	0.0081682	0.165416
	0.0482667	0.0152345	0.0235518	0.00998074
	0.0241383	0.00869143	0.299188	0.0414983
	0.00694164	0.00638916	0.0128855	0.00817226
	0.0121209	0.00508777	0.0527843	0.0663425
	0.451875	0.0234079	0.0450753	0.023087
	0.033405	0.00891571	0.016523	0.227206
	0.0775143	0.0153907	0.00967416	0.00668516
	0.00722321	0.0161998	0.00561348	0.0109938
	0.00907659	0.0173157	0.00745337	0.00613967
	0.0156438	0.00793158	0.00628599	0.00903607
	0.389853	0.00838769	0.0574953	0.0437739
	0.0143466	0.0119666	0.00905528	0.0538114
	0.0185497	0.018883	0.0581911	0.018527
	0.364512	0.158941	0.00886109	0.00587804
	0.0949721	0.0955848	0.0050199	0.00696952
	0.11989	0.00921409	0.0239061	0.0070515
	0.0357594	0.0146555	0.00605503	0.00603567
	0.184384	0.00597769	0.0207515	0.0103283
	0.492529	0.0285765	0.00996108	0.0148653
	0.0102063	0.0407697	0.0259039	0.00832204
	0.0486346	0.0159962	0.00517531	0.00591021
	0.316261	0.0340911	0.0124848	0.221763
	0.0116964	0.00520916	0.0165056	0.130182
	0.00893478	0.032093	0.0396017	0.187422
	0.00555564	0.0446791	0.0139948	0.0183228
	0.0256278	0.00659357	0.00533748	0.00866603
	0.451591	0.00942962	0.0143506	0.0455324
	0.00739865	0.0364893	0.142089	0.017534
	0.0276477	0.00566682	0.00544721	0.00747264
	0.00810585	0.0221789	0.0196074	0.00990981
	0.269707	0.0175358	0.0436854	0.00703962
	0.00937935	0.251573	0.0103787	0.303007
	0.00504598	0.00657513	0.00631334	0.00659608
	0.00597882	0.229508	0.0300809	0.601411
	0.00700031	0.0107401	0.0426358	0.117805
	0.0154723	0.00635601	0.720757	0.00689843
	0.00534208	0.00849049	0.0332622	0.0100219
	0.22096	0.00970965	0.00912758	0.0591919
	0.0180265	0.00784005	0.0751485	0.131921
	0.00834863	0.155259	0.0157031	0.041891
	0.00559818	0.00534803	0.0633226	0.252815
	0.345942	0.0180626	0.00624922	0.0105778
	0.0133543	0.00703639	0.0282108	0.456293
	0.00588889	0.0230156	0.0194012	0.00556504
	0.0124327	0.00749485	0.0757425	0.0679798
	0.0217523	0.0183275	0.0170949	0.337017
	0.00858536	0.00623603	0.0284062	0.00926355
	0.00771211	0.0064816	0.0167797	0.015873
	0.00967113	0.0109371	0.0104741	0.0433106
	0.00520259	0.00725116	0.0283437	0.0117459
	0.00845022	0.352181	0.0487277	0.0242587
	0.0363054	0.00553426	0.012041	0.00864297
	0.00623359	0.00774008	0.0139024	0.368516
	0.00956356	0.00992162	0.0537512	0.0388345
	0.0093744	0.00559431	0.066613	0.0996722
	0.0101051	0.0148194	0.00804895	0.0251632
	0.0137718	0.0138124	0.311334	0.074716
	0.00616218	0.0581454	0.049519	0.0159709
	0.0128224	0.0350592	0.0533444	0.00862149
	0.0470572	0.00500121	0.0134923	0.172273
	0.0233031	0.105214	0.00971958	0.0747408
	0.00525571	0.00747485	0.0095043	0.150986
	0.0145614	0.0234814	0.0529559	0.00744209
	0.0152706	0.0123004	0.00619105	0.00768681
	0.00628321	0.0680256	0.00603068	0.110922
	0.0164359	0.130043	0.0144771	0.00504154
	0.00843162	0.0147888	0.00809212	0.13631
	0.00558841	0.0725268	0.0127227	0.0053417
	0.00519187	0.036601	0.0306063	0.229421
	0.00956807	0.0084842	0.548941	0.0230662
	0.0066606	0.1202	0.0171554	0.113472
	0.00663597	0.0222772	0.00689589	0.0972891
	0.00751201	0.0194684	0.0250259	0.00551623
	0.0072757	0.152852	0.00565435	0.026909
	0.0285409	0.00741467	0.00681555	0.0191502
	0.0193693	0.0137495	0.0291643	0.284378
	0.0123622	0.0509249	0.00736483	0.0231259
	0.00701319	0.0103558	0.00542705	0.0198822
	0.0099621	0.0121146	0.0207177	0.0209589
	0.00562535	0.00623469	0.0067683	0.185532
	0.675389	0.0104919	0.00603385	0.0299411
	0.00879961	0.041933	0.0571351	0.0215217
	0.0126207	0.313047	0.0118368	0.00652495
	0.0163322	0.0101902	0.0547584	0.0701213
	0.00642017	0.0437377	0.0100168	0.00817122
	0.0198097	0.0732415	0.0169518	0.0145154
	0.00676229	0.00515434	0.0058478	0.0867257
	0.128539	0.06677	0.0388401	0.0284444
	0.587827	0.00939976	0.00633595	0.0257082
	0.396213	0.00615368	0.053953	0.0158729
	0.00634253	0.013546	0.00528213	0.00642103
	0.00745504	0.0500245	0.00691191	0.0106576
	0.0993258	0.158919	0.00982251	0.127846
	0.221791	0.134047	0.0409656	0.346756
	0.00816554	0.0353534	0.0128929	0.0341171
	0.210453	0.0121474	0.0111206	0.00855826
	0.121168	0.0122673	0.0148037	0.0226493
	0.00852107	0.00663048	0.00535992	0.0181389
	0.00588485	0.0179501	0.00918818	0.0587532
	0.170254	0.0061059	0.00902693	0.00911139
	0.116715	0.0254362	0.00580479	0.0088742
	0.0103866	0.0639028	0.130098	0.00515347
	0.0094974	0.00709542	0.0269598	0.459417
	0.600719	0.0169457	0.00721186	0.0204439
	0.496277	0.0274876	0.0104169	0.0344737
	0.0173284	0.0233503	0.21227	0.00555689
	0.00751926	0.0246981	0.0148404	0.0168144
	0.22573	0.0201788	0.0183251	0.426372
	0.0165669	0.195106	0.138822	0.0310267
	0.0156967	0.0517033	0.0903065	0.0198627
	0.0176333	0.0356803	0.00512044	0.0145757
	0.00726778	0.0157327	0.0116641	0.00814862
	0.00684072	0.124509	0.0269781	0.0107111
	0.014144	0.0789919	0.0080582	0.0300648
	0.00790291	0.0401598	0.0205412	0.0111541
	0.0230923	0.0365331	0.0260229	0.0114111
	0.0253353	0.0101311	0.217461	0.0137478
	0.00559718	0.179609	0.00510115	0.00656233
	0.174675	0.26988	0.0144167	0.00718254
	0.00608831	0.0597601	0.00966168	0.020625
	0.269258	0.0703846	0.00783712	0.0340702
	0.044112	0.146995	0.00618115	0.0505644
	0.276288	0.0355546	0.0161405	0.226933
	0.00513672	0.409736	0.0101485	0.0311463
	0.00596717	0.0956609	0.326889	0.00611619
	0.00710749	0.00948593	0.0282826	0.0254355
	0.011261	0.0562013	0.0173589	0.0122932
	0.0131933	0.01372	0.0152539	0.123412
	0.0524409	0.00963491	0.0102575	0.00518919
	0.0331339	0.0108613	0.0125007	0.00931768
	0.0134394	0.125668	0.0141085	0.0478395
	0.0433669	0.0919427	0.00822372	0.0281655
	0.0412369	0.00647987	0.216652	0.00556296
	0.0128118	0.00500601	0.0394237	0.0103914
	0.00771391	0.288058	0.0794858	0.0112225
	0.00954061	0.0538124	0.0122285	0.0433183
	0.0439421	0.105404	0.0493772	0.00714075
	0.00687713	0.254601	0.00685489	0.0146455
	0.00617888	0.0365593	0.199278	0.0787197
	0.0131912	0.00513807	0.0268802	0.0268561
	0.0406861	0.00620312	0.0854268	0.0103924
	0.0117734	0.0103185	0.013178	0.0231137
	0.0918211	0.0198354	0.0688559	0.0068572
	0.0357252	0.0340852	0.00709617	0.012999
	0.021543	0.0128213	0.141	0.0345168
	0.00687031	0.00690841	0.00532149	0.0217633
	0.00505476	0.0098641	0.0841639	0.0209083
	0.0126094	0.0177389	0.00637828	0.00940567
	0.005939	0.00530784	0.0573474	0.00593979
	0.0123953	0.0134063	0.00701071	0.0198686
	0.00868973	0.163965	0.0104117	0.00670118
	0.0145315	0.0125278	0.00722826	0.00690417
	0.0168415	0.372321	0.0517773	0.0547469
	0.465905	0.00680462	0.00911738	0.00560758
	0.174446	0.0189467	0.0112006	0.0133473
	0.0123644	0.0837043	0.00513161	0.00517993
	0.00751624	0.0222962	0.00993514	0.0126127
	0.245227	0.00743521	0.0706282	0.00576887
	0.406474	0.140392	0.0167856	0.0795564
	0.0100385	0.0365625	0.0085511	0.0192646
	0.0202595	0.00592438	0.0065788	0.0112388
	0.0596323	0.0894008	0.0226116	0.017063
	0.00518546	0.00569857	0.0173751	0.0050352
	0.634713	0.0955318	0.0631171	0.0252138
	0.00889054	0.0207953	0.0183239	0.12375
	0.023793	0.0830122	0.0139319	0.0127103
	0.00626819	0.0123197	0.0129991	0.0136305
	0.00700811	0.0913655	0.00893182	0.0517457
	0.013177	0.111711	0.0140692	0.0557577
	0.019929	0.103365	0.00548081	0.0159441
	0.00973529	0.0449358	0.0473088	0.00846838
	0.443333	0.270311	0.0153839	0.0504642
	0.00581882	0.0532409	0.00724144	0.00615423
	0.0165027	0.0328777	0.00723735	0.00926908
	0.026919	0.0181762	0.00560013	0.00874032
	0.0429374	0.0222935	0.196025	0.00600603
	0.00745404	0.00506655	0.0160143	0.0293343
	0.011698	0.0307836	0.00606281	0.00771005
	0.0576166	0.00848436	0.00646907	0.00589891
	0.0175471	0.0126032	0.00860973	0.0162621
	0.0277143	0.0389053	0.252252	0.0786958
	0.00810039	0.0069655	0.00830505	0.0390463
	0.0202449	0.0183681	0.00791019	0.0224026
	0.233803	0.00553987	0.464441	0.0286376
	0.0267151	0.240643	0.0137213	0.00701038
	0.573893	0.0853665	0.0185527	0.00591134
	0.00697827	0.192125	0.0298186	0.0237236
	0.0116254	0.0154907	0.00688272	0.00910684
	0.0573337	0.0283483	0.0091279	0.00541479
	0.0873965	0.00500226	0.0153179	0.00609899
	0.0725682	0.0247503	0.307449	0.0290951
	0.00885729	0.00556651	0.00520602	0.0076246
	0.015686	0.0454748	0.0171862	0.0164728
	0.0127822	0.131023	0.0273434	0.032837
	0.00614158	0.0613559	0.0116525	0.0133698
	0.0198565	0.0569113	0.021979	0.033051
	0.0241662	0.0252722	0.00977801	0.0153024
	0.0148858	0.504676	0.0106067	0.0418307
	0.0209814	0.0117762	0.0288798	0.111686
	0.00571174	0.0418543	0.00689182	0.00794065
	0.0235855	0.44653	0.00523615	0.0407553
	0.0599084	0.00786886	0.0294192	0.00715688
	0.0177609	0.0663057	0.0107674	0.0979819
	0.00777296	0.922259	0.0197382	0.0104154
	0.022313	0.0377982	0.0314023	0.00583
	0.00528227	0.0830699	0.0070767	0.0127965
	0.00594091	0.0496892	0.00665433	0.023098
	0.0549163	0.115572	0.176502	0.098771
	0.0853386	0.00773515	0.00903229	0.0130363
	0.00551444	0.0143649	0.0173646	0.00997662
	0.00763904	0.144973	0.00558697	0.10416
	0.103396	0.0120112	0.00756849	0.00974015
	0.0119524	0.0130387	0.111501	0.00798575
	0.0102098	0.11609	0.0396694	0.0206441
	0.00924371	0.03997	0.00647579	0.00759854
	0.00520362	0.0193793	0.00776729	0.02715
	0.00534305	0.168095	0.005617	0.0296771
	0.0278068	0.0116149	0.0143929	0.009278
	0.0266192	0.0064288	0.0875918	0.0160884
	0.00533569	0.0130374	0.0344815	0.00667365
	0.0142987	0.0187605	0.00724001	0.00938019
	0.0063186	0.0527958	0.0190704	0.00763728
	0.00911585	0.0402843	0.0162543	0.0197624
	0.00648925	0.235836	0.00661812	0.152436
	0.131442	0.15665	0.0285145	0.174827
	0.00661165	0.00616014	0.00944703	0.0307478
	0.0144263	0.0735711	0.00504915	0.00782115
	0.171402	0.0760159	0.0067849	0.00778227
	0.0221831	0.651953	0.0101079	0.009638
	0.337239	0.051219	0.0194209	0.00930197
	0.219365	0.0485549	0.00685591	0.0061942
	0.0126882	0.465231	0.0192202	0.0200159
	0.159368	0.035219	0.013379	0.0152576
	0.0850386	0.0527088	0.0238293	0.00599222
	0.00767272	0.0777584	0.0134206	0.00843706
	0.0124725	0.0365062	0.00601609	0.0581986
	0.07715	0.206572	0.011007	0.0180751
	0.00613202	0.00510054	0.0110543	0.011039
	0.00534352	0.00699589	0.00798617	0.00576452
	0.00636328	0.0167237	0.025888	0.0194603
	0.174246	0.0553403	0.00535468	0.0272351
	0.00523544	0.0362129	0.00789757	0.00673621
	0.0174061	0.164716	0.0161344	0.013191
	0.433145	0.0254903	0.00529282	0.00688429
	0.0491112	0.0124977	0.00818589	0.0419871
	0.0469967	0.0153181	0.00541071	0.0815073
	0.00894146	0.0130407	0.00907877	0.022867
	0.00665662	0.0130516	0.00812815	0.048616
	0.0106442	0.0182895	0.00616603	0.0300722
	0.00705782	0.0352089	0.00657898	0.0268729
	0.275701	0.0150198	0.0186654	0.00626651
	0.00709576	0.465652	0.00855279	0.00890338
	0.128254	0.0234967	0.0115023	0.0255219
	0.0108018	0.48181	0.0123002	0.0234106
	0.00512574	0.0240826	0.018252	0.0114357
	0.125494	0.0402061	0.016416	0.0428708
	0.0100247	0.296048	0.270025	0.00591756
	0.160525	0.0849492	0.0112032	0.0150291
	0.0738835	0.304596	0.0153646	0.00513646
	0.0914738	0.216692	0.0145324	0.0170482
	0.0576202	0.0223348	0.00815239	0.0352061
	0.0196958	0.010563	0.00857437	0.00566657
	0.0102927	0.0523792	0.00534355	0.00617947
	0.00624071	0.108044	0.00866819	0.00717866
	0.032832	0.0400326	0.0220085	0.00848775
	0.0265601	0.0135986	0.0140565	0.0414249
	0.0801905	0.0254055	0.0431972	0.00777806
	0.0168154	0.107573	0.1182	0.0183434
	0.00972306	0.0122764	0.0388204	0.00895952
	0.00878715	0.218015	0.0132234	0.0152577
	1.42465	0.0636692	0.00758868	0.00879964
	0.0110077	0.277559	0.0200422	0.535292
	0.025495	0.122821	0.0662645	0.0060729
	0.00509813	0.061281	0.0143756	1.10389
	0.0205462	0.0165304	0.00653234	0.316325
	0.00863376	0.174641	0.0063317	0.065789
	0.0253416	0.0308761	0.0178997	0.00631877
	0.0431477	0.0638758	0.0161014	0.0388999
	0.0185151	0.23808	0.0633915	0.185258
	0.0145691	0.00721345	0.266424	0.143054
	0.0113272	0.0204754	0.00777863	0.00593633
	0.00707035	0.0172088	0.0166667	0.0787476
	0.00971657	0.0827791	0.260134	0.00865753
	0.360245	0.178737	0.017237	0.442508
	0.0107967	0.103381	0.00531651	0.0486973
	0.00874111	0.0142243	0.0121982	0.00573684
	0.0100758	0.0389111	0.205328	0.0568925
	0.00906197	0.324362	0.0455547	0.0442932
	0.00572416	0.0281915	0.0102272	0.00763294
	0.00587347	0.00620528	0.0239915	0.0079129
	0.00841548	0.201905	0.240527	0.14186
	0.00797515	0.0157099	0.0165118	0.163337
	0.0353862	0.0478195	0.0836645	0.0423854
	0.00605266	0.0241571	0.14329	0.0904882
	0.0161942	0.190199	0.00737991	0.0144044
	0.0171053	0.0116919	0.0151532	0.0458565
	0.119128	0.0411381	0.22878	0.0166565
	0.0273627	0.00524782	0.00614875	0.00646421
	0.00913323	0.0303031	0.0425781	0.235136
	0.0231073	0.00650947	0.026337	0.0413907
	0.0287737	0.305927	0.640802	0.0120084
	0.00943941	0.00810558	0.0268326	0.00646522
	0.0493789	0.045657	0.0128208	0.888799
	0.0059557	0.0199741	0.010546	0.0228896
	0.00783463	0.0361513	0.00529778	0.0513
	0.0150923	0.0172854	0.014154	0.00638569
	0.0106926	0.0104358	0.00688167	0.0661825
	0.0415103	0.0055726	0.0682265	0.00515783
	0.0659326	0.0102594	0.0215128	0.00920797
	0.00730309	0.0929267	0.00894052	0.0156586
	0.0133044	0.0676363	0.00914309	0.0114044
	0.00553836	0.0138832	0.0294343	0.0541808
	0.0151564	0.0396056	0.0130614	0.041517
	0.0131665	0.00679964	0.0621878	0.142615
	0.012253	0.00559258	0.0151434	0.183141
	0.00952231	0.0151012	0.00940587	0.0170872
	0.00656169	0.0381426	0.00678863	0.0265469
	0.0191381	0.00591554	0.0744968	0.539445
	0.0090185	0.365704	0.0431334	0.0250743
	0.0143338	0.0109424	0.0073548	0.0208438
	0.0195783	0.00716783	0.0219348	0.0142007
	0.092869	0.0136489	0.00897449	0.0209193
	0.00818553	0.0393975	0.0115373	0.0633524
	0.00657061	0.0109267	0.0342225	0.00530076
	0.0106024	0.326528	0.0600896	0.00629779
	0.124029	0.0063357	0.00804145	0.0423925
	0.00777145	0.00516779	0.0176708	0.181496
	0.0247078	0.171245	0.150819	0.0400873
	0.00667328	0.0303509	0.0185184	0.069211
	0.00726087	0.00831755	0.0451812	0.118222
	0.00873953	0.00515644	0.167605	0.408054
	0.0594647	0.00866529	0.0278052	0.0408699
	0.0063715	0.0308512	0.142449	0.01491
	0.0081371	0.0133661	0.0407721	0.00762913
	0.00995875	0.021795	0.0275241	0.0132944
	0.0625394	0.005827	0.00558169	0.009262
	0.0421949	0.0107483	0.0549064	0.0136646
	0.0105863	0.00951273	0.0104191	0.00755954
	0.013087	0.304958	0.00930744	0.198173
	0.0156359	0.00645263	0.0565449	0.00855849
	0.00993883	0.015479	0.0401121	0.010176
	0.00784925	0.00991918	0.00800636	0.00502435
	0.0407735	0.0124514	0.170539	0.0181155
	0.0163081	0.00942094	0.0189325	0.0159488
	0.0105687	0.0103889	0.092118	0.0171086
	0.0116539	0.00669156	0.0186128	0.0558798
	0.0228561	0.167059	0.00964282	0.01095
	0.0449084	0.00528802	0.0423429	0.0123619
	0.0229678	0.0285979	0.0238858	0.00989835
	0.0133244	0.00500678	0.0135794	0.121796
	0.0142239	0.286816	0.0294631	0.00646366
	0.0162844	0.009355	0.0140169	0.00883173
	0.008166	0.0125616	0.0170329	0.00863829
	0.0116474	0.116933	0.0240026	0.0853889
	0.0122969	0.0720463	0.0140408	0.0141056
	0.0154312	0.0478051	0.00685119	0.0273303
	0.0177832	0.0145416	0.0072856	0.164433
	0.0119101	0.0119546	0.0421814	0.0190141
	0.0142112	0.0223189	0.00700247	0.0553456
	0.00593464	0.0120307	0.00859131	0.0301564
	0.00716061	0.0262829	0.0198531	0.0356757
	0.0110701	0.0128092	0.00796873	0.00511372
	0.00961228	0.015322	0.0141261	0.0254282
	0.0146144	0.0079767	0.00706894	0.0119139
	0.00997489	0.0221927	0.0122007	0.118581
	0.0423404	0.0211262	0.0930154	0.0127656
	0.0078509	0.00656082	0.0526285	0.0333192
	0.00843703	0.00586382	0.00655432	0.101559
	0.0778868	0.0513465	0.0241545	0.0173758
	0.0174431	0.0946941	0.0750166	0.0107054
	0.0882302	0.00917364	0.0109966	0.246309
	0.0078606	0.0117016	0.00878619	0.134242
	0.189484	0.192738	0.110485	0.0156232
	0.00531694	0.0106079	0.0284636	0.045929
	0.0164335	0.00869432	0.0938906	0.019317
	0.00795982	0.0064475	0.0089997	0.0221065
	0.00562584	0.7757	0.0847313	0.00659336
	0.00931211	0.133534	0.134175	0.0415409
	0.0110105	0.0150684	0.114389	0.00987401
	0.00761285	0.275949	0.025552	0.0356271
	0.0111168	0.00753789	0.067357	0.0149786
	0.0355646	0.00696435	0.0101678	0.0120421
	0.00938638	0.016131	0.0104833	0.00600328
	0.00745155	0.0178004	0.00786861	0.00948454
	0.0090252	0.445354	0.019463	0.0402237
	0.124535	0.0512157	0.122419	0.0274177
	0.00519614	0.0101016	0.0115502	0.0247939
	0.199399	0.0966342	0.00671658	0.0376478
	0.00709543	0.0666292	0.0698714	0.01073
	0.0521673	0.00563128	0.432085	0.135692
	0.0090292	0.00774274	0.00874366	0.0442184
	0.0344369	0.00817812	0.00627248	0.00770822
	0.011584	0.00967126	0.156448	0.0241444
	0.213394	0.093255	0.0208298	0.121272
	0.0132019	0.0180694	0.184604	0.00591456
	0.0355142	0.00522992	0.0274853	0.195714
	0.00769586	0.0440802	0.00629186	0.0201262
	0.209724	0.0548586	0.0967271	0.0215328
	0.0818703	0.0200699	0.0131238	0.0789211
	0.0289918	0.0198816	0.377069	0.408275
	0.0198198	0.0568866	0.0156537	0.241067
	0.0147248	0.0072818	0.00706125	0.0433665
	0.102541	0.0814134	0.0204425	0.00921539
	0.0178209	0.0117515	0.0117394	0.0200388
	0.228831	0.00610768	0.0621587	0.370623
	0.0346755	0.121846	0.157926	0.210966
	0.0881427	0.0476438	0.00787923	0.0303982
	0.00507863	0.025084	0.0145269	0.0112095
	0.019239	0.0750692	0.0271974	0.0567895
	0.00590279	0.00538268	0.0066944	0.0841322
	0.121464	0.0060097	0.0298711	0.0145491
	0.0086327	0.0412445	0.0411129	0.12158
	0.0156451	0.0203274	0.00663948	0.109768
	0.0359069	0.0386275	0.0136037	0.0111797
	0.147952	0.0355637	0.0119438	0.0221269
	0.00536773	0.0236375	0.0155699	0.0100849
	0.0218456	0.0680408	0.0352373	0.00749101
	0.0133802	0.0655113	0.00755049	0.0343242
	0.0100296	0.0127538	0.00758984	0.0147152
	0.0107528	0.494989	0.0140918	0.00662951
	0.223636	0.0250149	0.00544205	0.0212907
	0.00773173	0.0307881	0.00990442	0.10024
	0.0792756	0.0183471	0.020791	0.049199
	0.0311228	0.0123105	0.0265285	0.0641603
	0.00940713	0.141055	0.167659	0.0149761
	0.00727001	0.0137516	0.0285158	0.0219787
	0.177183	0.140306	0.846456	0.00732694
	0.022357	0.0592456	0.0108313	0.0719202
	0.0140858	0.170251	0.00863564	0.00747176
	0.0112151	0.199194	0.0117954	0.010547
	0.0143694	0.0532837	0.0169915	0.191656
	0.0144863	0.0301345	0.0065904	0.0236732
	0.00674353	0.205829	0.0995278	0.00966272
	0.00971228	0.174678	0.00606738	0.021797
	0.00624508	0.0844035	0.00526332	0.024749
	0.0438947	0.127658	0.012428	0.0154547
	0.00972965	0.0423253	0.00926692	0.00539387
	0.0826035	0.23628	0.124739	0.014784
	0.00931362	0.0228402	0.0454856	0.0732677
	0.0108593	0.266483	0.00783953	0.0109902
	0.189682	0.116034	0.0136504	0.0812475
	0.122466	0.378878	0.0402768	0.0126209
	0.0114945	0.0155728	0.0203647	0.0149787
	0.0449607	0.0128906	0.00564996	0.0062376
	0.0101947	0.174829	0.21492	0.0152103
	0.203506	0.010089	0.00856727	0.00661119
	0.0130775	0.0321932	0.00504426	0.122796
	0.413442	0.0138015	0.020698	0.0617065
	0.0223363	0.0635567	0.00773163	0.292241
	0.0139863	0.0291471	0.0197229	0.0348042
	0.251099	0.189432	0.00730683	0.00772207
	0.279325	0.173135	0.0139022	0.0237554
	0.177965	0.0401788	0.0380489	0.0327474
	0.209482	0.0409139	0.0056898	0.00936251
	0.188685	0.211695	0.0245138	0.0292761
	0.0106005	0.0302181	0.00500486	0.00733244
	0.460308	0.013993	0.00550567	0.0256193
	0.19687	0.0358543	0.00933542	0.00873605
	0.00835629	0.00527985	0.00660432	0.00680558
	0.300444	0.00767608	0.0236001	0.0364763
	0.186185	0.0182182	0.0569601	0.014743
	0.0216813	0.00688988	0.0239127	0.00732156
	0.14482	0.00550089	0.0116549	0.0099252
	0.00847087	0.0660241	0.00601136	0.0148822
	0.0106523	0.00898175	0.0065573	0.0172688
	0.151681	0.0234513	0.0067639	0.0191255
	0.187694	0.0145193	0.0143845	0.0121075
	0.0145192	0.00718833	0.139641	0.0293322
	0.204139	0.0249262	0.0440387	0.185619
	0.0201975	0.0124151	0.0299074	0.00714207
	0.00865477	0.160782	0.00681991	0.0214447
	0.556424	0.00845063	0.00954444	0.0123326
	0.00924297	0.0372183	0.00514737	0.0970062
	0.102256	0.00713292	0.00945061	0.0112333
	0.0148821	0.0145552	0.259855	0.031047
	0.00608342	0.0577353	0.0218335	0.00638452
	0.0310184	0.356798	0.0115397	0.00716794
	0.0556826	0.00855234	0.00977262	0.0116975
	0.00707538	0.00707778	0.0190382	0.0130126
	0.021583	0.0434745	0.0102983	0.249562
	0.00508127	0.0597177	0.0187398	0.0138443
	0.00645051	0.111859	0.00520884	0.0127187
	0.162529	0.0299193	0.00511455	0.0255053
	0.0954471	0.0340157	0.00657597	0.0242101
	0.0332536	0.0190276	0.0310033	0.0100244
	0.013586	0.00752892	0.00616732	0.187551
	0.0100218	0.0360074	0.0122183	0.0205011
	0.0123746	0.00596142	0.0106196	0.00628422
	0.105606	0.00906108	0.00692329	0.0188203
	0.00713047	0.220404	0.0063649	0.0182956
	0.0146569	0.21838	0.0442977	0.18392
	0.00910061	0.00798474	0.00733036	0.0188033
	0.0499187	0.00724867	0.00558582	0.211
	0.0591619	0.0132835	0.0065765	0.0343382
	0.620297	0.00835716	0.0110195	0.393105
	0.0247456	0.0113873	0.0058082	0.0622332
	0.0094264	0.0290568	0.0148704	0.0229206
	0.00550339	0.011033	0.520875	0.0363345
	0.13129	0.015979	0.0171096	0.0396523
	0.0158755	0.0271783	0.022356	0.0718076
	0.0182964	0.0590425	0.00603018	0.187857
	0.00776521	0.0642574	0.106429	0.0329916
		0.0421774	0.0136867	0.0277356
		0.0709449	0.0151492	0.00987543
		0.00844425	0.0319439	0.00961212
		0.00741427	0.00557944	0.0296554
		0.179783	0.00762541	0.163233
		0.0169705	0.00600579	0.00683244
		0.0113985	0.00783914	0.180481
		0.013106	0.0067941	0.0229722
		0.370385	0.627969	0.00797204
		0.161055	0.0884428	0.0537652
		0.00533295	0.0055055	0.00554434
		0.0619436	0.332802	0.0364718
		0.0748307	0.0418069	0.0394056
		0.00919921	0.0490457	0.27804
		0.146323	0.0226328	0.0375099
		0.0139594	0.038302	0.00710175
		0.0210453	0.0164531	0.0655462
		0.162236	0.0173274	0.012096
		0.0229798	0.175343	0.0377818
		0.0146447	0.0110672	0.00711846
		0.0624533	0.0052733	0.0169479
		0.00634904	0.0151734	0.0212698
		0.120094	0.0131117	0.00642342
		0.0303224	0.00844041	0.00789168
		0.0419599	0.0969423	0.00776701
		0.0104164	0.210935	0.00777267
		0.00780025	0.00971443	0.271044
		0.0103925	0.380285	0.0285146
		0.0201242	0.148712	0.00797916
		0.0173199	0.00951977	0.00585679
		0.0333284	0.0126593	0.41932
		0.00888059	0.0159239	0.0212241
		0.0181778	0.050302	0.243139
		0.225651	0.0316439	0.0536274
		0.341688	0.00730017	0.00904989
		0.011152	0.0533095	0.0992207
		0.00548758	0.0106511	0.00715035
		0.015735	0.125319	0.0148395
		0.00665235	0.0110955	0.105486
		0.11995	0.0682224	0.00835425
		0.0137867	0.0101255	0.0127284
		0.278462	0.00530863	0.0630578
		0.0519469	0.173039	0.0198924
		0.00955591	0.0216438	0.011871
		0.158524	0.112385	0.00526167
		0.00757573	0.0107953	0.00932037
		0.0130818	0.0221327	0.00714224
		0.00932605	0.0763712	0.00545671
		0.0113271	0.152204	0.00958967
		0.229267	0.154492	0.00991334
		0.0172831	0.00518257	0.0268957
		0.0661944	0.00751742	0.00991755
		0.0152849	0.0828346	0.0126115
		0.116983	0.00794763	0.116525
		0.00785466	0.0112826	0.0122415
		0.0111822	0.183021	0.0105829
		0.0508516	0.111941	0.00739647
		0.0206849	0.153474	0.00815282
		0.0692282	0.0119745	0.00737839
		0.0296805	0.00536797	0.0119667
		0.0965589	0.0725058	0.00502198
		0.102537	0.0385836	0.0481387
		0.108959	0.133841	0.00843901
		0.00690872	0.00613372	0.0283978
		0.0618612	0.254878	0.0147841
		0.077105	0.0132039	0.00600709
		0.0151341	0.0362311	0.00960784
		0.146178	0.0700753	0.0376387
		0.00990369	0.0393998	0.00749676
		0.0185061	0.0128132	0.0260631
		0.0216239	0.0280918	0.0122931
		0.045131	0.00504944	0.00618216
		0.0155167	0.0256868	0.00984391
		0.257434	0.00522081	0.00891793
		0.226537	0.0132952	0.0144532
		0.00535652	0.00500327	0.00914216
		0.0159632	0.00546521	0.0278965
		0.044211	0.00785138	0.0199911
		0.0754058	0.00631055	0.0055682
		0.0196236	0.228381	0.0228514
		0.369573	0.354597	0.118386
		0.0913623	0.00563228	0.00608326
		0.00790082	0.0165727	0.0236787
		0.0149477	0.00784389	0.00970867
		0.0131672	0.122479	0.00532589
		0.0318789	0.0705282	0.106681
		0.00570641	0.00681088	0.0223533
		0.124934	0.521446	0.0156774
		0.543546	0.417492	0.0246578
		0.0325563	0.191373	0.0293991
		0.0062135	0.56912	0.0756519
		0.104932	0.0148099	0.00884796
		0.0187402	0.00577724	0.0185419
		0.0244248	0.00954505	0.053836
		0.0111571	0.0160575	0.024589
		0.00985353	0.297093	0.189485
		0.0312832	0.0161853	0.0265683
		0.0423123	0.160823	0.025222
		0.0054931	0.0169486	0.0926735
		0.0500931	0.106072	0.151354
		0.0705897	0.0950003	0.0141577
		0.033743	0.0065019	0.0412349
		0.00786905	0.386587	0.0822051
		0.0325539	0.0255455	0.0399111
		0.00562568	0.0082151	0.0616588
		0.0068445	0.00745319	0.00807799
		0.0138749	0.0100112	0.00512818
		0.0228483	0.0766649	0.100307
		0.0104829	0.0179838	0.012037
		0.191729	0.0106318	0.302496
		0.0897536	0.0076712	0.00839873
		0.178492	0.03082	0.081052
		0.00512772	0.0387618	0.00842252
		0.00763614	0.0155394	0.0443723
		0.00719962	0.408822	0.0122221
		0.0155689	0.00532757	0.00801151
		0.166709	0.0139487	0.291856
		0.349041	0.00661322	0.0341855
		0.216581	0.0147573	0.0261132
		0.00600652	0.340526	0.0298822
		0.00722777	0.0137022	0.00773414
		0.0395424	0.0095572	0.00504336
		0.00918879	0.0218342	0.00848846
		0.0154006	0.056336	0.130208
		0.0131649	0.0178276	0.0119781
		0.0458298	0.00800732	0.0662949
		0.031011	0.0344213	0.0591711
		0.0343516	0.00594444	0.0477045
		0.0429064	0.0118558	0.00833555
		0.0722778	0.00801418	0.126053
		0.00771932	0.00500695	0.0432364
		0.039988	0.0140309	0.0186531
		0.00777597	0.00537395	0.00824369
		0.156264	0.00828906	0.0727738
		0.0178084	0.0297474	0.0597738
		0.00621952	0.0106873	0.00514795
		0.0171519	0.00515074	0.0152883
		0.00638572	0.0125647	0.0134576
		0.105511	0.0198376	0.0444267
		0.0105141	0.0131176	0.0612014
		0.3217	0.00683728	0.0343528
		0.00936959	0.0111794	0.193164
		0.016383	0.0100908	0.0196307
		0.00723133	0.00700652	0.102274
		0.0312296	0.00557671	0.00640298
		0.144866	0.00586289	0.0439812
		0.198043	0.00587583	0.0823961
		0.114461	0.079196	0.0181378
		0.00709507	0.00799698	0.178816
		0.0990492	0.00574866	0.291522
		0.140103	0.00979788	0.0130561
		0.00835785	0.0104655	0.00602091
		0.0427731	0.0254499	0.0876731
		0.0544675	0.014841	0.00505149
		0.0927743	0.0146645	0.107188
		0.165329	0.00650331	0.0548423
		0.0120765	0.0224427	0.0426425
		0.022822	0.0103518	0.0340814
		0.0143227	0.192902	0.00943613
		0.0802321	0.0117957	0.00968784
		0.131823	0.0185791	0.0187771
		0.0132551	0.00644134	0.170317
		0.0306155	0.139827	0.025809
		0.0144374	0.0104198	0.0175065
		0.00672733	0.00594649	0.0711731
		0.0556179	0.00506527	0.0261862
		0.00678369	0.0104108	0.043994
		0.017601	0.117696	0.00517933
		0.144098	0.0367275	0.0134016
		0.0370255	0.00711539	0.00635388
		0.00712628	0.013151	0.00581728
		0.0101675	0.0110996	0.0487059
		0.0364297	0.0150845	0.033044
		0.11916	0.223353	0.0502829
		0.0122066	0.0490076	0.105317
		0.00604937	0.00502865	0.0314627
		0.0927104	0.0466701	0.00740843
		0.00640913	0.0257099	0.0346418
		0.022116	0.301579	0.0617774
		0.125709	0.13297	0.31687
		0.0464486	0.00924026	0.00824164
		0.0801498	0.0571949	0.0983006
		0.0181976	0.0218846	0.0463304
		0.243499	0.0449426	0.0838614
		0.0361495	0.0198344	0.122252
		0.0927154	0.0244767	0.00725309
		0.0178288	0.00689944	0.00501778
		0.0426355	0.0709991	0.00988962
		0.0412293	0.0109526	0.00830037
		0.00865154	0.212505	0.00704199
		0.0175455	0.0246029	0.0105404
		0.00544993	0.00667373	0.00777305
		0.00526635	0.00947365	0.1409
		0.00931706	0.0128009	0.00791752
		0.00866904	0.00878384	0.0268715
		0.0162433	0.00913395	0.0291824
		0.00889807	0.0177168	0.00613767
		0.00501778	0.0254697	0.0108424
		0.0201645	0.094324	0.00749499
		0.00818112	0.0263511	0.00787156
		0.00747156	0.00554861	0.00676839
		0.0126674	0.0868801	0.0141987
		0.0094289	0.278521	0.0134178
		0.0159703	0.154888	0.0166028
		0.01993	0.0204875	0.00592175
		0.00654536	0.00683996	0.0579809
		0.00694037	0.0158148	0.00532604
		0.0193049	0.0187944	0.081892
		0.0317048	0.00540508	0.0129718
		0.00803632	0.0180296	0.169772
		0.125959	0.0721246	0.0265962
		0.00930678	0.0099621	0.0123231
		0.0280621	0.0186781	0.0306331
		0.00625847	0.00584235	0.0395911
		0.00949483	0.0456123	0.00565195
		0.00632419	0.0430327	0.00943431
		0.00805422	0.00910406	0.0206425
		0.0630403	0.0222216	0.368679
		0.0703057	0.0207201	0.0288968
[truncated: 920 more rows]

## Sheet: Fig. 2e
	2e
	WT	ΔC	ΔECEV	YACA
	15.1163	33.4495	15.7143	26.4583
	36.9128	35.6061	22.7799	22.2548
	29.2517	37.4302	20.1465	30.5677
	22.0183	27.6074	9.82143	31.0284
	20.5674	26.2626	22.381	31.1594
	17.7419	33.657	20.0565	42.2383
	17.0732	43.5961	16.0494	31.2236
	14.4828	40.113	35.4054	26.1236
	13.6364	35.0211	32.1888	43.0583
	23.2877	26.7516	18.3206	26.6055
	33.8843	42.2907	17.4489	45.6204
	28.3505	42.5581	25.1944	27.3163
	19.8312	41.7518	20.6897	30.5732
	29.6296	33.101		40.1961
		31.25		27.027
		41.4414
		36.9572

## Sheet: Fig. 2f
	2f
		immobile			confined			diffusive
	WT	60.53	1.616	16	10.79	0.9034	16	28.68	0.8765	16
	dC	49.27	1.5	18	13.19	1.001	18	37.54	0.8749	18
	dECEV	60.57	1.347	18	9.614	0.8253	18	29.81	0.7289	18
	YACA	53.33	1.416	16	12.49	0.9092	16	34.19	1.026	16

## Sheet: Fig. 2h
	2h
	WT	dC	dECEV	YACA
	0.2047	0.1119	0.1485	0.094
	0.2652	0.1229	0.1184	0.1338
	0.08575	0.1639	0.1713	0.1603
	0.2409	0.1241	0.07023	0.1817
	0.1503	0.07873	0.1267	0.1633
	0.1274	0.1081	0.056	0.1743
	0.2137	0.1245	0.1921	0.189
	0.1639	0.109	0.06036	0.1439
	0.1303	0.1867	0.1706	0.103
	0.2654	0.1099	0.08404	0.1448
	0.1621	0.1933	0.1061	0.08577
	0.2852	0.1617	0.06157	0.1562
	0.1741	0.1234	0.1381	0.1884
	0.2365	0.221	0.1913	0.09811
	0.1544	0.1329	0.1595	0.1174
		0.1274	0.09749
		0.1111	0.1949

## Sheet: Fig. 2i
		immobile			confined			diffusive
	WT	65.3	2.406	16	10.33	1.684	16	24.37	1.513	16
	dC	55.19	1.502	18	11.54	1.037	18	33.27	1.473	18
	dECEV	60.84	1.872	18	9.506	1.101	18	29.66	1.275	18
	YACA	60.76	2.109	16	9.339	1.291	16	29.9	1.152	16

## Sheet: Fig. 3c
	3c
	time (s)	WT	YACA
	0	1.00074	0.962606
	1.008	1.00615	1.00053
	2	0.996164	0.990683
	3.007	0.997984	0.984202
	3.999	0.996207	1.00963
	5.006	0.992556	1.0117
	6.014	0.98343	1.01976
	7.007	0.991859	1.0042
	8.015	0.996224	0.992526
	9.023	1.01255	1.01163
	10.014	1.02613	1.01253
	10.526	0	0
	13.038	0.0487574	0.0517703
	15.534	0.059721	0.0599133
	18.044	0.0621522	0.0801174
	20.54	0.0891926	0.102058
	23.051	0.0961052	0.107599
	25.548	0.108173	0.120728
	28.043	0.108678	0.132237
	30.555	0.110744	0.136733
	33.051	0.112375	0.138269
	35.562	0.118732	0.16204
	38.057	0.124848	0.165181
	40.568	0.122284	0.184158
	43.081	0.125061	0.189555
	45.576	0.132226	0.190105
	48.072	0.145265	0.205009
	50.567	0.130753	0.218883
	53.079	0.126209	0.215184
	55.59	0.134783	0.22437
	58.085	0.152596	0.241651
	60.598	0.149032	0.228745
	65.589	0.147781	0.25108
	70.595	0.160339	0.264801
	75.602	0.168081	0.271464
	80.594	0.169055	0.280118
	85.618	0.166817	0.279875
	90.608	0.182284	0.301633
	95.616	0.180288	0.30582
	100.623	0.185762	0.307092
	105.614	0.176223	0.327993
	110.62	0.197747	0.338922
	115.628	0.200956	0.347883
	120.636	0.196294	0.351923
	125.626	0.209197	0.36518
	130.634	0.226845	0.365038
	135.641	0.212515	0.362991
	140.647	0.217006	0.382719
	145.638	0.211951	0.384684
	150.646	0.212751	0.382422
	155.638	0.221518	0.398243
	160.644	0.21719	0.407859
	165.652	0.208338	0.406682
	170.659	0.210378	0.406037
	175.649	0.212581	0.417452
	180.656	0.224603	0.431321
	185.664	0.215566	0.426598
	190.672	0.229092	0.432959
	195.679	0.231145	0.428883
	200.67	0.23433	0.452394
	205.677	0.238589	0.461091
	210.683	0.229436	0.447141
	215.69	0.232232	0.443853
	220.682	0.249994	0.456954
	225.689	0.242829	0.460064
	230.697	0.23336	0.462237
	235.688	0.250972	0.476614
	240.695	0.239709	0.476206
	245.702	0.258615	0.47062
	250.708	0.239085	0.493147
	255.716	0.237531	0.482735
	260.708	0.236384	0.483733
	265.714	0.247286	0.474124
	275.713	0.257129	0.494091
	285.71	0.258708	0.475727
	295.726	0.264368	0.489201
	305.74	0.277403	0.495443
	315.737	0.275651	0.497863
	325.736	0.275311	0.514314
	335.735	0.284588	0.534273
	345.749	0.281735	0.524109
	355.746	0.28117	0.534042
	365.746	0.276907	0.527964
	375.744	0.286026	0.533021
	385.757	0.278201	0.545568
	395.773	0.29951	0.547369
	405.77	0.294712	0.552282
	415.753	0.298018	0.559581
	425.766	0.282147	0.566318
	435.766	0.278752	0.559595
	445.796	0.27552	0.567806
	455.762	0.285303	0.551408
	465.777	0.293542	0.549388
	475.79	0.300155	0.548311
	485.773	0.318084	0.561051
	495.786	0.312249	0.576235
	505.802	0.315747	0.562727
	515.8	0.304956	0.556006
	525.798	0.33016	0.566854
	535.813	0.330467	0.58092
	545.794	0.325112	0.56825
	555.793	0.327382	0.550337
	565.822	0.329979	0.591714
	575.806	0.322136	0.594679
	585.804	0.318549	0.5964
	595.817	0.334404	0.588873
	605.833	0.339321	0.585403
	615.83	0.358052	0.583184
	625.861	0.344058	0.58647
	635.842	0.340856	0.590737
	645.842	0.33097	0.599087
	655.856	0.327082	0.594639
	665.854	0.327036	0.604512
	675.853	0.326891	0.606259
	685.85	0.328243	0.622644
	695.849	0.340172	0.610645
	705.862	0.350724	0.618313
	715.862	0.333711	0.603512
	725.86	0.340715	0.614218
	735.874	0.333829	0.599469
	745.873	0.344486	0.605139

## Sheet: Fig. 3d
	3d
	WT	YACA
	0.797	0.5175
	0.9574	0.4829
	0.956	0.5875
	0.936	0.5873
	0.9568	0.6809
	0.9077	0.3957
	0.9501	0.8574
	0.9835	0.5371
	0.9077	0.4607
	0.9501	0.7105
	0.9835	0.41
	0.6656	0.5516
	0.8506	0.6132
	0.8654	0.6685
	0.9399	0.8565
	0.7419	0.5395
	0.8978	0.8317
	0.8797	0.2953
	0.8721	0.6833
	0.9754	0.5154
	0.9003	0.5937
	0.9245	0.6067
	0.6741	0.7007
	0.7736	0.5625
	0.7687	0.4815
	0.7186	0.889
	0.8015	0.8015
	0.6287	0.5813
	0.6055	0.5617
	0.5595	0.8128
	0.4979	0.8903
	0.514	0.9314
	0.7545
	0.6961
	0.9464
	0.8407
	0.6683

[truncated: 27 more sheets: Fig. 3g, Fig. 3h, Fig. 4c, Fig. 4d, Fig. 4g, Fig. 4h, Fig. 5d, Fig. 5e, Fig. 5g, Fig. 5i, Fig. 5k, Fig. 5m, Fig. 5n, Fig. 6c, Fig. 6d, Fig. 6e, Fig. 6f, Fig. 6h, Fig. 6i, S1 …]
